# Supplementary material for: (η5-Cyclo­penta­dien­yl)bis­(triphenyl­phosphane)cobalt(I)–toluene–n-hexane (1/0.20/0.25)
Source: Acta Crystallogr Sect E Struct Rep Online. 2008 Dec 17;65(Pt 1):m93. doi: 10.1107/S1600536808042268 (PMC2967925; doi:10.1107/S1600536808042268)
Supplement: Supplementary file 1 [file e-65-00m93-sup1.cif]

##############################################################################
###                                                                        ###
###        Electronic paper (Acta Crystallographica Section E)             ###
###                                                                        ###
##############################################################################
#                                                                            #
# This CIF contains the data in a paper accepted for publication in Acta     #
# Crystallographica Section E. It conforms to the requirements of Notes      #
# for Authors for Section E, and has been peer reviewed under the auspices   #
# of the IUCr Commission on Journals.                                        #
#                                                                            #
# Full details of the Crystallographic Information File format               #
# are given in the paper "The Crystallographic Information File (CIF):       #
# a New Standard Archive File for Crystallography" by S. R. Hall, F. H.      #
# Allen and I. D. Brown [Acta Cryst. (1991), A47, 655-685].                  #
#                                                                            #
# The current version of the core CIF dictionary is obtainable from          #
# ftp://ftp.iucr.org/pub/cif_core.dic. The current version number is 2.4.    #
#                                                                            #
# Software is freely available for graphical display of the structure(s) in  #
# this CIF.  For information consult the CIF home page http://www.iucr.org/  #
# cif/home.html                                                              #
#                                                                            #
# This file may be used for bona fide research purposes within the           #
# scientific community so long as proper attribution is given to the journal # 
# article from which it was obtained.                                        #
#                                                                            #
##############################################################################
                                             
data_I
_audit_creation_method     SHELXL-97
_chemical_name_systematic
;
(\h^5^-Cyclopentadienyl)bis(triphenylphosphane)cobalt(I)--toluene--
<i>n</i>-hexane (1/0.20/0.25)
;
_chemical_name_common     ?
_chemical_formula_moiety     'C41 H35 Co P2, 0.2(C7 H8), 0.25(C6 H14)'
_chemical_formula_sum     'C43.9 H40.1 Co1 P2'
_chemical_formula_iupac     '[Co (C5 H5) (C18 H15 P1)2], 0.2C7 H8, 0.25C6 H14'
_chemical_formula_weight     688.53
_chemical_melting_point     ?
_symmetry_cell_setting     triclinic
_symmetry_space_group_name_H-M     'P -1'
loop_
    _symmetry_equiv_pos_as_xyz
    'x, y, z'
    '-x, -y, -z'
_cell_length_a     10.5496(3)
_cell_length_b     18.2220(5)
_cell_length_c     19.0367(5)
_cell_angle_alpha     86.543(2)
_cell_angle_beta     75.093(2)
_cell_angle_gamma     89.691(2)
_cell_volume     3529.7(2)
_cell_formula_units_Z     4
_cell_measurement_reflns_used     41669
_cell_measurement_theta_min     1.53
_cell_measurement_theta_max     27.17
_cell_measurement_temperature     200(2)
_exptl_crystal_description     prism
_exptl_crystal_colour     dark-purple
_exptl_crystal_size_max     0.5
_exptl_crystal_size_mid     0.3
_exptl_crystal_size_min     0.3
_exptl_crystal_density_diffrn     1.296
_exptl_crystal_density_meas     ?
_exptl_crystal_density_method     'not measured'
_exptl_crystal_F_000     1442
_exptl_absorpt_coefficient_mu     0.607
_exptl_absorpt_correction_type     numerical
_exptl_absorpt_process_details     '(X-SHAPE; Stoe & Cie, 2005)'
_exptl_absorpt_correction_T_min     0.7867
_exptl_absorpt_correction_T_max     0.8677
_exptl_special_details
;
;
_diffrn_ambient_temperature     200(2)
_diffrn_radiation_type     MoK\a
_diffrn_radiation_wavelength     0.71073
_diffrn_radiation_source     'fine-focus sealed tube'
_diffrn_radiation_monochromator     graphite
_diffrn_measurement_device_type     'Stoe IPDSII'
_diffrn_measurement_method     'rotation method'
_diffrn_detector_area_resol_mean     ?
_diffrn_reflns_number     48156
_diffrn_reflns_av_R_equivalents     0.0316
_diffrn_reflns_av_sigmaI/netI     0.0455
_diffrn_reflns_theta_min     1.53
_diffrn_reflns_theta_max     25.50
_diffrn_reflns_theta_full     25.50
_diffrn_measured_fraction_theta_max     0.999
_diffrn_measured_fraction_theta_full     0.999
_diffrn_reflns_limit_h_min     -12
_diffrn_reflns_limit_h_max     12
_diffrn_reflns_limit_k_min     -22
_diffrn_reflns_limit_k_max     22
_diffrn_reflns_limit_l_min     -23
_diffrn_reflns_limit_l_max     23
_diffrn_standards_number     ?
_diffrn_standards_interval_count     ?
_diffrn_standards_interval_time     ?
_diffrn_standards_decay_%     ?
_refine_special_details
;
Refinement of <i>F</i>^2^ against ALL reflections. The weighted <i>R</i>-factor
<i>wR</i> and goodness of fit <i>S</i> are based on <i>F</i>^2^, conventional
<i>R</i>-factors <i>R</i> are based on <i>F</i>, with <i>F</i> set to zero for
negative <i>F</i>^2^. The threshold expression of <i>F</i>^2^ >
\s(<i>F</i>^2^) is used only for calculating <i>R</i>-factors(gt) <i>etc</i>.
and is not relevant to the choice of reflections for refinement.
<i>R</i>-factors based on <i>F</i>^2^ are statistically about twice as large
as those based on <i>F</i>, and <i>R</i>- factors based on ALL data will be
even larger.
;
_reflns_number_total     13135
_reflns_number_gt     9423
_reflns_threshold_expression     I>2\s(I)
_refine_ls_structure_factor_coef     Fsqd
_refine_ls_matrix_type     full
_refine_ls_R_factor_all     0.0500
_refine_ls_R_factor_gt     0.0319
_refine_ls_wR_factor_gt     0.0768
_refine_ls_wR_factor_ref     0.0798
_refine_ls_goodness_of_fit_ref     0.917
_refine_ls_restrained_S_all     0.917
_refine_ls_number_reflns     13135
_refine_ls_number_parameters     829
_refine_ls_number_restraints     6
_refine_ls_hydrogen_treatment     constr
_refine_ls_weighting_scheme     calc
_refine_ls_weighting_details
                 'calc w=1/[\s^2^(Fo^2^)+(0.0468P)^2^] where P=(Fo^2^+2Fc^2^)/3'
_atom_sites_solution_hydrogens     geom
_atom_sites_solution_primary     direct
_atom_sites_solution_secondary     difmap
_refine_ls_shift/su_max     0.001
_refine_ls_shift/su_mean     0.000
_refine_diff_density_max     0.705
_refine_diff_density_min     -0.262
_refine_ls_extinction_method     none
_refine_ls_extinction_coef     ?
loop_
    _atom_type_symbol
    _atom_type_description
    _atom_type_scat_dispersion_real
    _atom_type_scat_dispersion_imag
    _atom_type_scat_source
    'C' 'C' 0.0033 0.0016
                         'International Tables Vol C Tables 4.2.6.8 and 6.1.1.4'
    'H' 'H' 0.0000 0.0000
                         'International Tables Vol C Tables 4.2.6.8 and 6.1.1.4'
    'P' 'P' 0.1023 0.0942
                         'International Tables Vol C Tables 4.2.6.8 and 6.1.1.4'
    'Co' 'Co' 0.3494 0.9721
                         'International Tables Vol C Tables 4.2.6.8 and 6.1.1.4'
_computing_data_collection     'X-AREA (Stoe & Cie, 2005)'
_computing_cell_refinement     'X-AREA (Stoe & Cie, 2005)'
_computing_data_reduction     'X-RED (Stoe & Cie, 2005)'
_computing_structure_solution     'SHELXS97 (Sheldrick, 2008)'
_computing_structure_refinement     'SHELXL97 (Sheldrick, 2008)'
_computing_molecular_graphics     'SHELXTL (Sheldrick, 2008)'
_computing_publication_material     'SHELXTL (Sheldrick, 2008)'
loop_
    _atom_site_type_symbol
    _atom_site_label
    _atom_site_fract_x
    _atom_site_fract_y
    _atom_site_fract_z
    _atom_site_U_iso_or_equiv
    _atom_site_adp_type
    _atom_site_calc_flag
    _atom_site_refinement_flags
    _atom_site_occupancy
    _atom_site_disorder_assembly
    _atom_site_disorder_group
    C C83 0.6309(8) 0.0938(4) 0.1203(4) 0.083(2) Uiso d PD 0.50 A 1
    H H83A 0.5842 0.0773 0.0856 0.125 Uiso calc PR 0.50 A 1
    H H83B 0.7092 0.1221 0.0938 0.125 Uiso calc PR 0.50 A 1
    H H83C 0.5732 0.1250 0.1548 0.125 Uiso calc PR 0.50 A 1
    C C85 0.7389(8) 0.0435(4) 0.2121(4) 0.072(2) Uiso d PD 0.50 A 1
    H H85A 0.6931 0.0822 0.2432 0.087 Uiso calc PR 0.50 A 1
    H H85B 0.8270 0.0631 0.1863 0.087 Uiso calc PR 0.50 A 1
    C C86 0.7557(9) -0.0182(4) 0.2587(4) 0.085(2) Uiso d PD 0.50 A 1
    H H86A 0.6669 -0.0394 0.2797 0.102 Uiso calc PR 0.50 A 1
    H H86B 0.8049 -0.0548 0.2261 0.102 Uiso calc PR 0.50 A 1
    C C87 0.8154(12) -0.0173(5) 0.3178(6) 0.111(3) Uiso d PD 0.50 A 1
    H H87A 0.7874 0.0280 0.3436 0.133 Uiso calc PR 0.50 A 1
    H H87B 0.9116 -0.0135 0.2972 0.133 Uiso calc PR 0.50 A 1
    C C88 0.7890(10) -0.0784(5) 0.3703(5) 0.109(3) Uiso d PD 0.50 A 1
    H H88A 0.8384 -0.0723 0.4067 0.163 Uiso calc PR 0.50 A 1
    H H88B 0.8156 -0.1239 0.3459 0.163 Uiso calc PR 0.50 A 1
    H H88C 0.6950 -0.0807 0.3943 0.163 Uiso calc PR 0.50 A 1
    C C84 0.6687(6) 0.0315(3) 0.1589(3) 0.1200(19) Uiso d PD 0.90 . .
    H H84A 0.7232 0.0000 0.1225 0.144 Uiso calc PR 0.50 A 1
    H H84B 0.5881 0.0032 0.1834 0.144 Uiso calc PR 0.50 A 1
    H H84C 0.6265 -0.0101 0.1434 0.180 Uiso calc PR 0.40 A 2
    H H84D 0.7396 0.0513 0.1182 0.180 Uiso calc PR 0.40 A 2
    H H84E 0.6038 0.0699 0.1743 0.180 Uiso calc PR 0.40 A 2
    C C89 0.7259(8) 0.0056(5) 0.2234(4) 0.088(3) Uiso d PG 0.40 A 2
    C C90 0.7894(9) 0.0593(4) 0.2510(5) 0.121(4) Uiso d PG 0.40 A 2
    H H90 0.7929 0.1086 0.2314 0.145 Uiso calc PR 0.40 A 2
    C C91 0.8479(9) 0.0407(5) 0.3072(5) 0.125(4) Uiso d PG 0.40 A 2
    H H91 0.8913 0.0774 0.3260 0.150 Uiso calc PR 0.40 A 2
    C C92 0.8427(9) -0.0315(5) 0.3358(5) 0.112(5) Uiso d PG 0.40 A 2
    H H92 0.8827 -0.0442 0.3742 0.134 Uiso calc PR 0.40 A 2
    C C93 0.7792(10) -0.0852(4) 0.3082(5) 0.143(5) Uiso d PG 0.40 A 2
    H H93 0.7757 -0.1346 0.3278 0.172 Uiso calc PR 0.40 A 2
    C C94 0.7208(8) -0.0667(4) 0.2520(5) 0.106(4) Uiso d PG 0.40 A 2
    H H94 0.6774 -0.1034 0.2332 0.128 Uiso calc PR 0.40 A 2
    C C1 0.1308(3) 0.75684(15) 0.32133(13) 0.0414(6) Uani d . 1 . .
    H H1A 0.1820 0.7857 0.2808 0.050 Uiso calc R 1 . .
    C C2 0.0437(2) 0.78319(14) 0.38396(14) 0.0396(6) Uani d . 1 . .
    H H2A 0.0298 0.8335 0.3940 0.047 Uiso calc R 1 . .
    C C3 -0.0194(2) 0.72283(15) 0.42916(15) 0.0423(6) Uani d . 1 . .
    H H3A -0.0855 0.7252 0.4735 0.051 Uiso calc R 1 . .
    C C4 0.0333(3) 0.65879(15) 0.39653(16) 0.0457(7) Uani d . 1 . .
    H H4A 0.0105 0.6098 0.4153 0.055 Uiso calc R 1 . .
    C C5 0.1271(3) 0.68004(16) 0.33048(15) 0.0456(7) Uani d . 1 . .
    H H5A 0.1788 0.6475 0.2978 0.055 Uiso calc R 1 . .
    C C6 0.0772(2) 0.83076(12) 0.54939(11) 0.0284(5) Uani d . 1 . .
    C C7 0.0236(2) 0.90057(14) 0.54925(14) 0.0401(6) Uani d . 1 . .
    H H7A 0.0667 0.9378 0.5144 0.048 Uiso calc R 1 . .
    C C8 -0.0928(3) 0.91630(15) 0.59972(16) 0.0501(7) Uani d . 1 . .
    H H8A -0.1291 0.9641 0.5987 0.060 Uiso calc R 1 . .
    C C9 -0.1557(3) 0.86332(15) 0.65107(14) 0.0436(6) Uani d . 1 . .
    H H9A -0.2345 0.8746 0.6859 0.052 Uiso calc R 1 . .
    C C10 -0.1042(3) 0.79381(14) 0.65189(14) 0.0415(6) Uani d . 1 . .
    H H10B -0.1471 0.7571 0.6875 0.050 Uiso calc R 1 . .
    C C11 0.0098(2) 0.77739(13) 0.60099(13) 0.0368(6) Uani d . 1 . .
    H H11A 0.0430 0.7288 0.6011 0.044 Uiso calc R 1 . .
    C C12 0.2946(2) 0.89196(12) 0.43700(12) 0.0287(5) Uani d . 1 . .
    C C13 0.3290(2) 0.94745(12) 0.47616(14) 0.0368(6) Uani d . 1 . .
    H H13A 0.3110 0.9411 0.5277 0.044 Uiso calc R 1 . .
    C C14 0.3890(3) 1.01168(14) 0.44071(16) 0.0453(6) Uani d . 1 . .
    H H14A 0.4115 1.0493 0.4679 0.054 Uiso calc R 1 . .
    C C15 0.4161(3) 1.02094(14) 0.36620(16) 0.0473(7) Uani d . 1 . .
    H H15A 0.4581 1.0648 0.3419 0.057 Uiso calc R 1 . .
    C C16 0.3827(3) 0.96710(15) 0.32700(15) 0.0445(6) Uani d . 1 . .
    H H16A 0.4008 0.9741 0.2755 0.053 Uiso calc R 1 . .
    C C17 0.3227(2) 0.90247(13) 0.36169(13) 0.0348(5) Uani d . 1 . .
    H H17A 0.3007 0.8653 0.3339 0.042 Uiso calc R 1 . .
    C C18 0.3443(2) 0.79113(11) 0.53970(12) 0.0280(5) Uani d . 1 . .
    C C19 0.4773(2) 0.79189(12) 0.50431(13) 0.0338(5) Uani d . 1 . .
    H H19A 0.5039 0.7978 0.4527 0.041 Uiso calc R 1 . .
    C C20 0.5716(3) 0.78416(14) 0.54290(16) 0.0439(6) Uani d . 1 . .
    H H20A 0.6620 0.7845 0.5178 0.053 Uiso calc R 1 . .
    C C21 0.5341(3) 0.77591(14) 0.61804(16) 0.0487(7) Uani d . 1 . .
    H H21A 0.5983 0.7698 0.6448 0.058 Uiso calc R 1 . .
    C C22 0.4039(3) 0.77658(15) 0.65349(15) 0.0479(7) Uani d . 1 . .
    H H22A 0.3781 0.7720 0.7052 0.057 Uiso calc R 1 . .
    C C23 0.3090(3) 0.78383(13) 0.61519(13) 0.0365(6) Uani d . 1 . .
    H H23A 0.2190 0.7838 0.6408 0.044 Uiso calc R 1 . .
    C C24 0.2899(2) 0.54610(11) 0.40450(12) 0.0270(5) Uani d . 1 . .
    C C25 0.3339(2) 0.53717(12) 0.33028(12) 0.0321(5) Uani d . 1 . .
    H H25A 0.3739 0.5776 0.2986 0.039 Uiso calc R 1 . .
    C C26 0.3207(2) 0.47064(14) 0.30157(14) 0.0392(6) Uani d . 1 . .
    H H26A 0.3528 0.4654 0.2507 0.047 Uiso calc R 1 . .
    C C27 0.2612(3) 0.41201(14) 0.34640(16) 0.0491(7) Uani d . 1 . .
    H H27A 0.2505 0.3664 0.3268 0.059 Uiso calc R 1 . .
    C C28 0.2175(3) 0.41999(15) 0.41987(16) 0.0591(9) Uani d . 1 . .
    H H28A 0.1767 0.3795 0.4512 0.071 Uiso calc R 1 . .
    C C29 0.2323(3) 0.48634(13) 0.44900(14) 0.0449(7) Uani d . 1 . .
    H H29A 0.2024 0.4907 0.5001 0.054 Uiso calc R 1 . .
    C C30 0.3020(2) 0.61374(11) 0.53389(11) 0.0278(5) Uani d . 1 . .
    C C31 0.1744(2) 0.60183(12) 0.57780(12) 0.0349(5) Uani d . 1 . .
    H H31A 0.1021 0.6058 0.5567 0.042 Uiso calc R 1 . .
    C C32 0.1527(3) 0.58431(14) 0.65154(13) 0.0449(7) Uani d . 1 . .
    H H32A 0.0659 0.5755 0.6807 0.054 Uiso calc R 1 . .
    C C33 0.2570(3) 0.57953(14) 0.68288(14) 0.0497(7) Uani d . 1 . .
    H H33A 0.2420 0.5675 0.7336 0.060 Uiso calc R 1 . .
    C C34 0.3821(3) 0.59211(14) 0.64083(14) 0.0440(7) Uani d . 1 . .
    H H34A 0.4536 0.5894 0.6627 0.053 Uiso calc R 1 . .
    C C35 0.4051(3) 0.60883(12) 0.56653(12) 0.0325(5) Uani d . 1 . .
    H H35A 0.4924 0.6170 0.5378 0.039 Uiso calc R 1 . .
    C C36 0.4897(2) 0.64966(12) 0.39279(11) 0.0264(5) Uani d . 1 . .
    C C37 0.5294(2) 0.71156(12) 0.34590(12) 0.0305(5) Uani d . 1 . .
    H H37A 0.4660 0.7463 0.3382 0.037 Uiso calc R 1 . .
    C C38 0.6605(3) 0.72305(14) 0.31034(13) 0.0403(6) Uani d . 1 . .
    H H38A 0.6863 0.7653 0.2781 0.048 Uiso calc R 1 . .
    C C39 0.7538(2) 0.67351(16) 0.32137(14) 0.0434(6) Uani d . 1 . .
    H H39A 0.8441 0.6825 0.2985 0.052 Uiso calc R 1 . .
    C C40 0.7150(2) 0.61094(14) 0.36573(14) 0.0406(6) Uani d . 1 . .
    H H40A 0.7786 0.5759 0.3724 0.049 Uiso calc R 1 . .
    C C41 0.5841(2) 0.59860(12) 0.40070(12) 0.0320(5) Uani d . 1 . .
    H H41A 0.5585 0.5547 0.4305 0.038 Uiso calc R 1 . .
    C C42 -0.0959(2) 0.27369(15) 0.06581(15) 0.0430(6) Uani d . 1 . .
    H H42A -0.1166 0.2703 0.0204 0.052 Uiso calc R 1 . .
    C C43 -0.0740(2) 0.21420(14) 0.11211(14) 0.0397(6) Uani d . 1 . .
    H H43A -0.0727 0.1638 0.1019 0.048 Uiso calc R 1 . .
    C C44 -0.0543(2) 0.24217(16) 0.17623(14) 0.0448(7) Uani d . 1 . .
    H H44A -0.0428 0.2142 0.2179 0.054 Uiso calc R 1 . .
    C C45 -0.0551(2) 0.31839(17) 0.16664(16) 0.0513(8) Uani d . 1 . .
    H H45A -0.0401 0.3518 0.2001 0.062 Uiso calc R 1 . .
    C C46 -0.0819(2) 0.33820(15) 0.09869(17) 0.0489(7) Uani d . 1 . .
    H H46A -0.0891 0.3868 0.0792 0.059 Uiso calc R 1 . .
    C C47 0.3722(2) 0.35360(11) 0.10504(11) 0.0253(5) Uani d . 1 . .
    C C48 0.3717(2) 0.29229(12) 0.15218(12) 0.0312(5) Uani d . 1 . .
    H H48A 0.3012 0.2578 0.1614 0.037 Uiso calc R 1 . .
    C C49 0.4720(3) 0.28084(15) 0.18576(13) 0.0398(6) Uani d . 1 . .
    H H49A 0.4703 0.2386 0.2178 0.048 Uiso calc R 1 . .
    C C50 0.5749(3) 0.33051(15) 0.17304(13) 0.0415(6) Uani d . 1 . .
    H H50A 0.6452 0.3219 0.1951 0.050 Uiso calc R 1 . .
    C C51 0.5748(2) 0.39265(14) 0.12811(13) 0.0389(6) Uani d . 1 . .
    H H51A 0.6446 0.4275 0.1199 0.047 Uiso calc R 1 . .
    C C52 0.4744(2) 0.40456(13) 0.09508(12) 0.0320(5) Uani d . 1 . .
    H H52A 0.4746 0.4481 0.0650 0.038 Uiso calc R 1 . .
    C C53 0.1809(2) 0.45640(11) 0.09877(12) 0.0268(5) Uani d . 1 . .
    C C54 0.1394(3) 0.46218(13) 0.17349(13) 0.0365(6) Uani d . 1 . .
    H H54A 0.1356 0.4193 0.2049 0.044 Uiso calc R 1 . .
    C C55 0.1035(3) 0.52857(14) 0.20311(14) 0.0427(6) Uani d . 1 . .
    H H55A 0.0742 0.5309 0.2545 0.051 Uiso calc R 1 . .
    C C56 0.1098(3) 0.59119(15) 0.15896(16) 0.0491(7) Uani d . 1 . .
    H H56A 0.0845 0.6370 0.1793 0.059 Uiso calc R 1 . .
    C C57 0.1529(4) 0.58706(15) 0.08513(17) 0.0614(9) Uani d . 1 . .
    H H57A 0.1591 0.6305 0.0542 0.074 Uiso calc R 1 . .
    C C58 0.1876(3) 0.52035(13) 0.05509(14) 0.0455(7) Uani d . 1 . .
    H H58A 0.2164 0.5184 0.0037 0.055 Uiso calc R 1 . .
    C C59 0.3037(2) 0.39087(11) -0.03316(11) 0.0267(5) Uani d . 1 . .
    C C60 0.4359(2) 0.39383(12) -0.06923(12) 0.0303(5) Uani d . 1 . .
    H H60A 0.5001 0.3846 -0.0429 0.036 Uiso calc R 1 . .
    C C61 0.4744(3) 0.41027(14) -0.14399(13) 0.0390(6) Uani d . 1 . .
    H H61A 0.5651 0.4119 -0.1685 0.047 Uiso calc R 1 . .
    C C62 0.3830(3) 0.42410(14) -0.18281(13) 0.0425(6) Uani d . 1 . .
    H H62A 0.4105 0.4350 -0.2339 0.051 Uiso calc R 1 . .
    C C63 0.2512(3) 0.42223(14) -0.14764(13) 0.0394(6) Uani d . 1 . .
    H H63A 0.1878 0.4326 -0.1743 0.047 Uiso calc R 1 . .
    C C64 0.2118(2) 0.40522(13) -0.07370(12) 0.0332(5) Uani d . 1 . .
    H H64A 0.1209 0.4032 -0.0498 0.040 Uiso calc R 1 . .
    C C65 0.2344(2) 0.11055(12) 0.06632(12) 0.0284(5) Uani d . 1 . .
    C C66 0.1887(2) 0.10033(13) 0.14104(13) 0.0348(5) Uani d . 1 . .
    H H66A 0.1373 0.1373 0.1677 0.042 Uiso calc R 1 . .
    C C67 0.2169(3) 0.03647(14) 0.17766(14) 0.0445(6) Uani d . 1 . .
    H H67A 0.1841 0.0300 0.2290 0.053 Uiso calc R 1 . .
    C C68 0.2922(3) -0.01746(14) 0.13984(15) 0.0434(6) Uani d . 1 . .
    H H68A 0.3124 -0.0607 0.1651 0.052 Uiso calc R 1 . .
    C C69 0.3378(3) -0.00837(13) 0.06546(15) 0.0417(6) Uani d . 1 . .
    H H69A 0.3889 -0.0457 0.0391 0.050 Uiso calc R 1 . .
    C C70 0.3095(2) 0.05498(13) 0.02867(13) 0.0350(5) Uani d . 1 . .
    H H70A 0.3414 0.0607 -0.0228 0.042 Uiso calc R 1 . .
    C C71 0.1177(2) 0.16815(12) -0.04709(12) 0.0277(5) Uani d . 1 . .
    C C72 0.0650(2) 0.09803(13) -0.04531(13) 0.0363(6) Uani d . 1 . .
    H H72A 0.0784 0.0614 -0.0104 0.044 Uiso calc R 1 . .
    C C73 -0.0067(3) 0.08103(14) -0.09367(15) 0.0458(7) Uani d . 1 . .
    H H73A -0.0436 0.0332 -0.0910 0.055 Uiso calc R 1 . .
    C C74 -0.0252(3) 0.13294(14) -0.14578(14) 0.0428(6) Uani d . 1 . .
    H H74A -0.0731 0.1208 -0.1795 0.051 Uiso calc R 1 . .
    C C75 0.0264(2) 0.20256(14) -0.14848(14) 0.0386(6) Uani d . 1 . .
    H H75A 0.0147 0.2385 -0.1845 0.046 Uiso calc R 1 . .
    C C76 0.0952(2) 0.22048(13) -0.09915(13) 0.0344(5) Uani d . 1 . .
    H H76A 0.1279 0.2692 -0.1006 0.041 Uiso calc R 1 . .
    C C77 0.3744(2) 0.21120(11) -0.03924(12) 0.0277(5) Uani d . 1 . .
    C C78 0.4077(2) 0.21893(14) -0.11444(13) 0.0378(6) Uani d . 1 . .
    H H78A 0.3405 0.2183 -0.1394 0.045 Uiso calc R 1 . .
    C C79 0.5379(3) 0.22765(15) -0.15421(15) 0.0463(7) Uani d . 1 . .
    H H79A 0.5588 0.2330 -0.2059 0.056 Uiso calc R 1 . .
    C C80 0.6362(3) 0.22851(15) -0.11898(15) 0.0457(7) Uani d . 1 . .
    H H80A 0.7250 0.2350 -0.1461 0.055 Uiso calc R 1 . .
    C C81 0.6053(2) 0.21992(14) -0.04404(15) 0.0413(6) Uani d . 1 . .
    H H81A 0.6730 0.2199 -0.0194 0.050 Uiso calc R 1 . .
    C C82 0.4760(2) 0.21139(13) -0.00478(13) 0.0333(5) Uani d . 1 . .
    H H82A 0.4559 0.2055 0.0468 0.040 Uiso calc R 1 . .
    Co Co1 0.18245(3) 0.720773(16) 0.417849(15) 0.02465(8) Uani d . 1 . .
    Co Co2 0.09119(3) 0.279710(16) 0.082317(15) 0.02457(8) Uani d . 1 . .
    P P1 0.22712(6) 0.80313(3) 0.48282(3) 0.02488(12) Uani d . 1 . .
    P P2 0.31370(5) 0.63772(3) 0.43712(3) 0.02326(12) Uani d . 1 . .
    P P3 0.23336(5) 0.36534(3) 0.06398(3) 0.02289(12) Uani d . 1 . .
    P P4 0.20477(6) 0.19806(3) 0.01871(3) 0.02500(12) Uani d . 1 . .
loop_
    _atom_site_aniso_label
    _atom_site_aniso_U_11
    _atom_site_aniso_U_22
    _atom_site_aniso_U_33
    _atom_site_aniso_U_12
    _atom_site_aniso_U_13
    _atom_site_aniso_U_23
    C1 0.0464(16) 0.0527(16) 0.0326(13) 0.0058(12) -0.0237(11) -0.0029(11)
    C2 0.0383(14) 0.0403(14) 0.0485(15) 0.0106(11) -0.0261(12) -0.0060(11)
    C3 0.0248(13) 0.0555(16) 0.0491(15) 0.0012(12) -0.0138(11) -0.0049(13)
    C4 0.0434(16) 0.0385(14) 0.0679(18) -0.0083(12) -0.0375(14) -0.0029(13)
    C5 0.0466(16) 0.0560(17) 0.0471(15) 0.0160(13) -0.0309(13) -0.0255(13)
    C6 0.0295(12) 0.0304(12) 0.0275(11) 0.0017(9) -0.0105(9) -0.0058(9)
    C7 0.0357(14) 0.0382(14) 0.0432(14) 0.0077(11) -0.0059(11) 0.0024(11)
    C8 0.0420(16) 0.0404(15) 0.0625(18) 0.0156(12) -0.0038(13) -0.0042(13)
    C9 0.0329(14) 0.0482(16) 0.0462(15) 0.0048(12) -0.0017(11) -0.0132(12)
    C10 0.0391(15) 0.0448(15) 0.0367(13) -0.0058(12) -0.0023(11) -0.0027(11)
    C11 0.0388(14) 0.0290(12) 0.0398(13) 0.0031(10) -0.0044(11) -0.0056(10)
    C12 0.0258(12) 0.0262(11) 0.0348(12) 0.0038(9) -0.0096(9) -0.0008(9)
    C13 0.0411(15) 0.0298(12) 0.0434(14) 0.0001(11) -0.0179(11) -0.0028(10)
    C14 0.0432(16) 0.0294(13) 0.0687(19) -0.0019(11) -0.0241(14) -0.0014(12)
    C15 0.0348(15) 0.0355(14) 0.0679(19) -0.0033(11) -0.0104(13) 0.0146(13)
    C16 0.0374(15) 0.0481(16) 0.0438(15) 0.0014(12) -0.0065(12) 0.0125(12)
    C17 0.0332(13) 0.0353(13) 0.0361(13) 0.0035(10) -0.0099(10) 0.0006(10)
    C18 0.0352(13) 0.0189(10) 0.0335(12) 0.0012(9) -0.0148(10) -0.0037(9)
    C19 0.0373(14) 0.0276(12) 0.0402(13) 0.0002(10) -0.0158(11) -0.0049(10)
    C20 0.0360(15) 0.0355(14) 0.0668(18) 0.0025(11) -0.0248(13) -0.0052(12)
    C21 0.060(2) 0.0394(15) 0.0610(18) 0.0009(13) -0.0427(16) -0.0012(13)
    C22 0.064(2) 0.0446(15) 0.0440(15) 0.0033(14) -0.0314(14) -0.0003(12)
    C23 0.0443(15) 0.0334(13) 0.0356(13) 0.0037(11) -0.0170(11) -0.0022(10)
    C24 0.0257(12) 0.0250(11) 0.0313(11) -0.0006(9) -0.0084(9) -0.0049(9)
    C25 0.0326(13) 0.0287(12) 0.0328(12) -0.0004(10) -0.0036(10) -0.0048(9)
    C26 0.0391(15) 0.0421(14) 0.0374(13) 0.0033(11) -0.0091(11) -0.0139(11)
    C27 0.0609(19) 0.0304(13) 0.0584(17) -0.0041(12) -0.0169(14) -0.0154(12)
    C28 0.084(2) 0.0305(14) 0.0559(18) -0.0206(14) -0.0063(16) 0.0004(13)
    C29 0.0617(18) 0.0344(14) 0.0339(13) -0.0109(12) -0.0036(12) -0.0011(11)
    C30 0.0364(13) 0.0205(10) 0.0259(11) 0.0030(9) -0.0069(9) -0.0023(8)
    C31 0.0401(14) 0.0306(12) 0.0310(12) 0.0050(10) -0.0039(10) -0.0023(10)
    C32 0.0588(18) 0.0353(14) 0.0303(13) 0.0063(12) 0.0064(12) 0.0008(10)
    C33 0.080(2) 0.0401(15) 0.0275(13) 0.0166(14) -0.0123(14) 0.0006(11)
    C34 0.0662(19) 0.0352(14) 0.0361(14) 0.0138(13) -0.0232(13) -0.0046(11)
    C35 0.0438(15) 0.0238(11) 0.0324(12) 0.0058(10) -0.0140(10) -0.0040(9)
    C36 0.0264(12) 0.0273(11) 0.0264(11) -0.0014(9) -0.0073(9) -0.0061(9)
    C37 0.0325(13) 0.0310(12) 0.0280(11) -0.0009(10) -0.0082(10) 0.0002(9)
    C38 0.0386(15) 0.0456(15) 0.0340(13) -0.0112(12) -0.0061(11) 0.0052(11)
    C39 0.0254(13) 0.0633(18) 0.0392(14) -0.0071(12) -0.0036(11) -0.0057(13)
    C40 0.0296(14) 0.0464(15) 0.0475(15) 0.0099(11) -0.0118(11) -0.0079(12)
    C41 0.0305(13) 0.0285(12) 0.0362(12) 0.0020(10) -0.0072(10) -0.0021(10)
    C42 0.0196(12) 0.0615(17) 0.0478(15) -0.0042(12) -0.0093(11) -0.0006(13)
    C43 0.0256(13) 0.0412(14) 0.0474(15) -0.0113(11) -0.0001(11) -0.0032(11)
    C44 0.0299(14) 0.0626(18) 0.0346(13) -0.0076(12) 0.0037(11) 0.0024(12)
    C45 0.0238(14) 0.0660(19) 0.0571(17) -0.0069(13) 0.0091(12) -0.0330(15)
    C46 0.0219(13) 0.0410(15) 0.075(2) 0.0069(11) 0.0032(13) -0.0006(14)
    C47 0.0242(11) 0.0277(11) 0.0243(10) 0.0024(9) -0.0053(9) -0.0066(9)
    C48 0.0319(13) 0.0340(12) 0.0275(11) -0.0047(10) -0.0079(10) 0.0004(9)
    C49 0.0434(15) 0.0470(15) 0.0322(13) 0.0009(12) -0.0171(11) 0.0045(11)
    C50 0.0349(14) 0.0578(17) 0.0369(13) 0.0040(12) -0.0183(11) -0.0044(12)
    C51 0.0289(13) 0.0473(15) 0.0417(14) -0.0077(11) -0.0103(11) -0.0068(11)
    C52 0.0300(13) 0.0311(12) 0.0356(12) -0.0040(10) -0.0099(10) -0.0010(10)
    C53 0.0250(12) 0.0256(11) 0.0308(11) -0.0001(9) -0.0092(9) -0.0016(9)
    C54 0.0458(15) 0.0290(12) 0.0336(13) -0.0045(11) -0.0075(11) -0.0035(10)
    C55 0.0462(16) 0.0410(14) 0.0394(14) -0.0019(12) -0.0056(12) -0.0151(11)
    C56 0.0575(18) 0.0347(14) 0.0636(18) 0.0151(13) -0.0273(14) -0.0191(13)
    C57 0.107(3) 0.0284(14) 0.0565(18) 0.0152(15) -0.0359(18) -0.0006(12)
    C58 0.071(2) 0.0315(13) 0.0357(14) 0.0070(13) -0.0168(13) 0.0007(11)
    C59 0.0301(12) 0.0248(11) 0.0250(11) -0.0030(9) -0.0065(9) -0.0027(8)
    C60 0.0310(13) 0.0286(12) 0.0297(12) -0.0015(10) -0.0049(10) -0.0018(9)
    C61 0.0370(14) 0.0426(14) 0.0309(12) -0.0016(11) 0.0019(11) 0.0018(10)
    C62 0.0529(17) 0.0464(15) 0.0243(12) -0.0066(12) -0.0039(11) 0.0024(10)
    C63 0.0465(16) 0.0433(14) 0.0316(13) -0.0086(12) -0.0171(11) 0.0033(10)
    C64 0.0326(13) 0.0360(13) 0.0314(12) -0.0078(10) -0.0095(10) 0.0010(10)
    C65 0.0248(12) 0.0265(11) 0.0362(12) -0.0033(9) -0.0123(9) -0.0007(9)
    C66 0.0391(14) 0.0317(12) 0.0358(13) -0.0020(10) -0.0133(11) -0.0026(10)
    C67 0.0578(18) 0.0409(15) 0.0402(14) -0.0072(13) -0.0235(13) 0.0042(11)
    C68 0.0481(16) 0.0302(13) 0.0611(17) -0.0048(12) -0.0324(14) 0.0060(12)
    C69 0.0331(14) 0.0293(13) 0.0652(18) 0.0029(10) -0.0165(12) -0.0053(12)
    C70 0.0305(13) 0.0348(13) 0.0401(13) -0.0005(10) -0.0093(10) -0.0032(10)
    C71 0.0237(12) 0.0290(12) 0.0308(11) 0.0000(9) -0.0071(9) -0.0043(9)
    C72 0.0391(14) 0.0351(13) 0.0380(13) -0.0092(11) -0.0176(11) 0.0050(10)
    C73 0.0520(17) 0.0374(14) 0.0551(16) -0.0168(12) -0.0279(13) 0.0034(12)
    C74 0.0446(16) 0.0446(15) 0.0471(15) -0.0064(12) -0.0263(12) -0.0017(12)
    C75 0.0396(15) 0.0400(14) 0.0398(13) 0.0022(11) -0.0180(11) 0.0024(11)
    C76 0.0366(14) 0.0284(12) 0.0406(13) -0.0023(10) -0.0144(11) -0.0018(10)
    C77 0.0261(12) 0.0230(11) 0.0329(12) 0.0005(9) -0.0050(9) -0.0040(9)
    C78 0.0319(14) 0.0466(15) 0.0340(13) -0.0003(11) -0.0064(10) -0.0038(11)
    C79 0.0403(16) 0.0561(17) 0.0369(14) 0.0023(13) 0.0000(12) -0.0023(12)
    C80 0.0288(14) 0.0478(16) 0.0521(16) 0.0012(12) 0.0049(12) -0.0035(12)
    C81 0.0261(13) 0.0438(15) 0.0551(16) 0.0017(11) -0.0112(11) -0.0073(12)
    C82 0.0290(13) 0.0349(13) 0.0351(13) 0.0008(10) -0.0058(10) -0.0056(10)
    Co1 0.02439(16) 0.02577(15) 0.02583(15) 0.00209(12) -0.00964(12)
                                                                    -0.00409(12)
    Co2 0.01960(16) 0.02612(15) 0.02680(15) -0.00197(12) -0.00350(12)
                                                                    -0.00282(12)
    P1 0.0264(3) 0.0239(3) 0.0257(3) 0.0022(2) -0.0089(2) -0.0032(2)
    P2 0.0242(3) 0.0225(3) 0.0229(3) 0.0000(2) -0.0056(2) -0.0020(2)
    P3 0.0224(3) 0.0236(3) 0.0225(3) -0.0010(2) -0.0056(2) -0.0013(2)
    P4 0.0230(3) 0.0252(3) 0.0271(3) -0.0013(2) -0.0066(2) -0.0026(2)
_geom_special_details
;
All e.s.d.'s (except the e.s.d. in the dihedral angle between two l.s. planes)
are estimated using the full covariance matrix. The cell e.s.d.'s are taken
into account individually in the estimation of e.s.d.'s in distances, angles
and torsion angles; correlations between e.s.d.'s in cell parameters are only
used when they are defined by crystal symmetry. An approximate (isotropic)
treatment of cell e.s.d.'s is used for estimating e.s.d.'s involving l.s.
planes.
;
loop_
    _geom_bond_atom_site_label_1
    _geom_bond_atom_site_label_2
    _geom_bond_site_symmetry_2
    _geom_bond_distance
    _geom_bond_publ_flag
    C83 C84 . 1.426(5) ?
    C83 H83A . 0.9800 ?
    C83 H83B . 0.9800 ?
    C83 H83C . 0.9800 ?
    C85 C84 . 1.427(5) ?
    C85 C86 . 1.429(5) ?
    C85 H85A . 0.9900 ?
    C85 H85B . 0.9900 ?
    C86 C87 . 1.423(12) ?
    C86 H86A . 0.9900 ?
    C86 H86B . 0.9900 ?
    C87 C88 . 1.429(5) ?
    C87 H87A . 0.9900 ?
    C87 H87B . 0.9900 ?
    C88 H88A . 0.9800 ?
    C88 H88B . 0.9800 ?
    C88 H88C . 0.9800 ?
    C84 C89 . 1.551(8) ?
    C84 H84A . 0.9900 ?
    C84 H84B . 0.9900 ?
    C84 H84C . 0.9800 ?
    C84 H84D . 0.9800 ?
    C84 H84E . 0.9800 ?
    C89 C90 . 1.3900 ?
    C89 C94 . 1.3900 ?
    C90 C91 . 1.3900 ?
    C90 H90 . 0.9500 ?
    C91 C92 . 1.3900 ?
    C91 H91 . 0.9500 ?
    C92 C93 . 1.3900 ?
    C92 H92 . 0.9500 ?
    C93 C94 . 1.3900 ?
    C93 H93 . 0.9500 ?
    C94 H94 . 0.9500 ?
    C1 C5 . 1.399(4) ?
    C1 C2 . 1.413(4) ?
    C1 Co1 . 2.114(2) ?
    C1 H1A . 0.9500 ?
    C2 C3 . 1.412(4) ?
    C2 Co1 . 2.057(2) ?
    C2 H2A . 0.9500 ?
    C3 C4 . 1.400(4) ?
    C3 Co1 . 2.085(2) ?
    C3 H3A . 0.9500 ?
    C4 C5 . 1.419(4) ?
    C4 Co1 . 2.078(2) ?
    C4 H4A . 0.9500 ?
    C5 Co1 . 2.077(2) ?
    C5 H5A . 0.9500 ?
    C6 C7 . 1.390(3) ?
    C6 C11 . 1.396(3) ?
    C6 P1 . 1.843(2) ?
    C7 C8 . 1.391(4) ?
    C7 H7A . 0.9500 ?
    C8 C9 . 1.374(4) ?
    C8 H8A . 0.9500 ?
    C9 C10 . 1.377(4) ?
    C9 H9A . 0.9500 ?
    C10 C11 . 1.380(3) ?
    C10 H10B . 0.9500 ?
    C11 H11A . 0.9500 ?
    C12 C17 . 1.389(3) ?
    C12 C13 . 1.394(3) ?
    C12 P1 . 1.847(2) ?
    C13 C14 . 1.386(3) ?
    C13 H13A . 0.9500 ?
    C14 C15 . 1.373(4) ?
    C14 H14A . 0.9500 ?
    C15 C16 . 1.368(4) ?
    C15 H15A . 0.9500 ?
    C16 C17 . 1.387(3) ?
    C16 H16A . 0.9500 ?
    C17 H17A . 0.9500 ?
    C18 C23 . 1.387(3) ?
    C18 C19 . 1.392(3) ?
    C18 P1 . 1.845(2) ?
    C19 C20 . 1.382(3) ?
    C19 H19A . 0.9500 ?
    C20 C21 . 1.381(4) ?
    C20 H20A . 0.9500 ?
    C21 C22 . 1.366(4) ?
    C21 H21A . 0.9500 ?
    C22 C23 . 1.383(4) ?
    C22 H22A . 0.9500 ?
    C23 H23A . 0.9500 ?
    C24 C29 . 1.380(3) ?
    C24 C25 . 1.389(3) ?
    C24 P2 . 1.856(2) ?
    C25 C26 . 1.382(3) ?
    C25 H25A . 0.9500 ?
    C26 C27 . 1.373(4) ?
    C26 H26A . 0.9500 ?
    C27 C28 . 1.372(4) ?
    C27 H27A . 0.9500 ?
    C28 C29 . 1.386(4) ?
    C28 H28A . 0.9500 ?
    C29 H29A . 0.9500 ?
    C30 C35 . 1.385(3) ?
    C30 C31 . 1.400(3) ?
    C30 P2 . 1.840(2) ?
    C31 C32 . 1.381(3) ?
    C31 H31A . 0.9500 ?
    C32 C33 . 1.380(4) ?
    C32 H32A . 0.9500 ?
    C33 C34 . 1.368(4) ?
    C33 H33A . 0.9500 ?
    C34 C35 . 1.387(3) ?
    C34 H34A . 0.9500 ?
    C35 H35A . 0.9500 ?
    C36 C41 . 1.389(3) ?
    C36 C37 . 1.391(3) ?
    C36 P2 . 1.840(2) ?
    C37 C38 . 1.386(3) ?
    C37 H37A . 0.9500 ?
    C38 C39 . 1.379(4) ?
    C38 H38A . 0.9500 ?
    C39 C40 . 1.375(4) ?
    C39 H39A . 0.9500 ?
    C40 C41 . 1.383(3) ?
    C40 H40A . 0.9500 ?
    C41 H41A . 0.9500 ?
    C42 C46 . 1.390(4) ?
    C42 C43 . 1.412(4) ?
    C42 Co2 . 2.082(2) ?
    C42 H42A . 0.9500 ?
    C43 C44 . 1.414(4) ?
    C43 Co2 . 2.053(2) ?
    C43 H43A . 0.9500 ?
    C44 C45 . 1.390(4) ?
    C44 Co2 . 2.115(2) ?
    C44 H44A . 0.9500 ?
    C45 C46 . 1.419(4) ?
    C45 Co2 . 2.075(2) ?
    C45 H45A . 0.9500 ?
    C46 Co2 . 2.072(3) ?
    C46 H46A . 0.9500 ?
    C47 C48 . 1.389(3) ?
    C47 C52 . 1.394(3) ?
    C47 P3 . 1.835(2) ?
    C48 C49 . 1.380(3) ?
    C48 H48A . 0.9500 ?
    C49 C50 . 1.380(4) ?
    C49 H49A . 0.9500 ?
    C50 C51 . 1.377(4) ?
    C50 H50A . 0.9500 ?
    C51 C52 . 1.374(3) ?
    C51 H51A . 0.9500 ?
    C52 H52A . 0.9500 ?
    C53 C58 . 1.381(3) ?
    C53 C54 . 1.387(3) ?
    C53 P3 . 1.853(2) ?
    C54 C55 . 1.375(3) ?
    C54 H54A . 0.9500 ?
    C55 C56 . 1.367(4) ?
    C55 H55A . 0.9500 ?
    C56 C57 . 1.368(4) ?
    C56 H56A . 0.9500 ?
    C57 C58 . 1.382(4) ?
    C57 H57A . 0.9500 ?
    C58 H58A . 0.9500 ?
    C59 C60 . 1.387(3) ?
    C59 C64 . 1.401(3) ?
    C59 P3 . 1.839(2) ?
    C60 C61 . 1.390(3) ?
    C60 H60A . 0.9500 ?
    C61 C62 . 1.371(4) ?
    C61 H61A . 0.9500 ?
    C62 C63 . 1.379(4) ?
    C62 H62A . 0.9500 ?
    C63 C64 . 1.378(3) ?
    C63 H63A . 0.9500 ?
    C64 H64A . 0.9500 ?
    C65 C66 . 1.381(3) ?
    C65 C70 . 1.397(3) ?
    C65 P4 . 1.851(2) ?
    C66 C67 . 1.391(3) ?
    C66 H66A . 0.9500 ?
    C67 C68 . 1.377(4) ?
    C67 H67A . 0.9500 ?
    C68 C69 . 1.373(4) ?
    C68 H68A . 0.9500 ?
    C69 C70 . 1.385(3) ?
    C69 H69A . 0.9500 ?
    C70 H70A . 0.9500 ?
    C71 C72 . 1.391(3) ?
    C71 C76 . 1.397(3) ?
    C71 P4 . 1.841(2) ?
    C72 C73 . 1.382(3) ?
    C72 H72A . 0.9500 ?
    C73 C74 . 1.379(4) ?
    C73 H73A . 0.9500 ?
    C74 C75 . 1.376(3) ?
    C74 H74A . 0.9500 ?
    C75 C76 . 1.380(3) ?
    C75 H75A . 0.9500 ?
    C76 H76A . 0.9500 ?
    C77 C78 . 1.382(3) ?
    C77 C82 . 1.393(3) ?
    C77 P4 . 1.854(2) ?
    C78 C79 . 1.392(3) ?
    C78 H78A . 0.9500 ?
    C79 C80 . 1.373(4) ?
    C79 H79A . 0.9500 ?
    C80 C81 . 1.379(4) ?
    C80 H80A . 0.9500 ?
    C81 C82 . 1.381(3) ?
    C81 H81A . 0.9500 ?
    C82 H82A . 0.9500 ?
    Co1 P2 . 2.1246(6) ?
    Co1 P1 . 2.1296(6) ?
    Co2 P3 . 2.1204(6) ?
    Co2 P4 . 2.1371(6) ?
loop_
    _geom_angle_atom_site_label_1
    _geom_angle_atom_site_label_2
    _geom_angle_atom_site_label_3
    _geom_angle_site_symmetry_1
    _geom_angle_site_symmetry_3
    _geom_angle
    _geom_angle_publ_flag
    C84 C83 H83A . . 109.5 ?
    C84 C83 H83B . . 109.5 ?
    H83A C83 H83B . . 109.5 ?
    C84 C83 H83C . . 109.5 ?
    H83A C83 H83C . . 109.5 ?
    H83B C83 H83C . . 109.5 ?
    C84 C85 C86 . . 117.5(7) ?
    C84 C85 H85A . . 107.9 ?
    C86 C85 H85A . . 107.9 ?
    C84 C85 H85B . . 107.9 ?
    C86 C85 H85B . . 107.9 ?
    H85A C85 H85B . . 107.2 ?
    C87 C86 C85 . . 126.4(8) ?
    C87 C86 H86A . . 105.7 ?
    C85 C86 H86A . . 105.7 ?
    C87 C86 H86B . . 105.7 ?
    C85 C86 H86B . . 105.7 ?
    H86A C86 H86B . . 106.2 ?
    C86 C87 C88 . . 117.3(9) ?
    C86 C87 H87A . . 108.0 ?
    C88 C87 H87A . . 108.0 ?
    C86 C87 H87B . . 108.0 ?
    C88 C87 H87B . . 108.0 ?
    H87A C87 H87B . . 107.2 ?
    C87 C88 H88A . . 109.5 ?
    C87 C88 H88B . . 109.5 ?
    H88A C88 H88B . . 109.5 ?
    C87 C88 H88C . . 109.5 ?
    H88A C88 H88C . . 109.5 ?
    H88B C88 H88C . . 109.5 ?
    C83 C84 C85 . . 118.6(6) ?
    C83 C84 C89 . . 145.0(7) ?
    C83 C84 H84A . . 107.7 ?
    C85 C84 H84A . . 107.7 ?
    C89 C84 H84A . . 96.8 ?
    C83 C84 H84B . . 107.7 ?
    C85 C84 H84B . . 107.7 ?
    C89 C84 H84B . . 87.8 ?
    H84A C84 H84B . . 107.1 ?
    C83 C84 H84C . . 104.1 ?
    C85 C84 H84C . . 136.8 ?
    C89 C84 H84C . . 109.5 ?
    H84A C84 H84C . . 61.6 ?
    H84B C84 H84C . . 49.0 ?
    C83 C84 H84D . . 66.7 ?
    C85 C84 H84D . . 93.8 ?
    C89 C84 H84D . . 109.5 ?
    H84A C84 H84D . . 57.4 ?
    H84B C84 H84D . . 157.2 ?
    H84C C84 H84D . . 109.5 ?
    C83 C84 H84E . . 48.1 ?
    C85 C84 H84E . . 95.4 ?
    C89 C84 H84E . . 109.5 ?
    H84A C84 H84E . . 153.6 ?
    H84B C84 H84E . . 76.9 ?
    H84C C84 H84E . . 109.5 ?
    H84D C84 H84E . . 109.5 ?
    C90 C89 C94 . . 120.0 ?
    C90 C89 C84 . . 115.8(6) ?
    C94 C89 C84 . . 124.2(6) ?
    C91 C90 C89 . . 120.0 ?
    C91 C90 H90 . . 120.0 ?
    C89 C90 H90 . . 120.0 ?
    C90 C91 C92 . . 120.0 ?
    C90 C91 H91 . . 120.0 ?
    C92 C91 H91 . . 120.0 ?
    C91 C92 C93 . . 120.0 ?
    C91 C92 H92 . . 120.0 ?
    C93 C92 H92 . . 120.0 ?
    C94 C93 C92 . . 120.0 ?
    C94 C93 H93 . . 120.0 ?
    C92 C93 H93 . . 120.0 ?
    C93 C94 C89 . . 120.0 ?
    C93 C94 H94 . . 120.0 ?
    C89 C94 H94 . . 120.0 ?
    C5 C1 C2 . . 106.7(2) ?
    C5 C1 Co1 . . 69.05(14) ?
    C2 C1 Co1 . . 68.04(13) ?
    C5 C1 H1A . . 126.6 ?
    C2 C1 H1A . . 126.6 ?
    Co1 C1 H1A . . 127.8 ?
    C3 C2 C1 . . 109.1(2) ?
    C3 C2 Co1 . . 71.14(14) ?
    C1 C2 Co1 . . 72.38(14) ?
    C3 C2 H2A . . 125.5 ?
    C1 C2 H2A . . 125.5 ?
    Co1 C2 H2A . . 122.6 ?
    C4 C3 C2 . . 107.4(2) ?
    C4 C3 Co1 . . 70.07(14) ?
    C2 C3 Co1 . . 69.02(14) ?
    C4 C3 H3A . . 126.3 ?
    C2 C3 H3A . . 126.3 ?
    Co1 C3 H3A . . 126.1 ?
    C3 C4 C5 . . 107.9(2) ?
    C3 C4 Co1 . . 70.63(14) ?
    C5 C4 Co1 . . 69.97(14) ?
    C3 C4 H4A . . 126.1 ?
    C5 C4 H4A . . 126.1 ?
    Co1 C4 H4A . . 124.9 ?
    C1 C5 C4 . . 108.8(2) ?
    C1 C5 Co1 . . 71.96(14) ?
    C4 C5 Co1 . . 70.08(14) ?
    C1 C5 H5A . . 125.6 ?
    C4 C5 H5A . . 125.6 ?
    Co1 C5 H5A . . 124.0 ?
    C7 C6 C11 . . 117.8(2) ?
    C7 C6 P1 . . 124.03(18) ?
    C11 C6 P1 . . 118.06(17) ?
    C6 C7 C8 . . 120.5(2) ?
    C6 C7 H7A . . 119.7 ?
    C8 C7 H7A . . 119.7 ?
    C9 C8 C7 . . 120.5(2) ?
    C9 C8 H8A . . 119.7 ?
    C7 C8 H8A . . 119.7 ?
    C8 C9 C10 . . 119.7(2) ?
    C8 C9 H9A . . 120.1 ?
    C10 C9 H9A . . 120.1 ?
    C9 C10 C11 . . 120.0(2) ?
    C9 C10 H10B . . 120.0 ?
    C11 C10 H10B . . 120.0 ?
    C10 C11 C6 . . 121.3(2) ?
    C10 C11 H11A . . 119.4 ?
    C6 C11 H11A . . 119.4 ?
    C17 C12 C13 . . 118.4(2) ?
    C17 C12 P1 . . 120.35(18) ?
    C13 C12 P1 . . 121.01(17) ?
    C14 C13 C12 . . 120.7(2) ?
    C14 C13 H13A . . 119.7 ?
    C12 C13 H13A . . 119.7 ?
    C15 C14 C13 . . 120.0(3) ?
    C15 C14 H14A . . 120.0 ?
    C13 C14 H14A . . 120.0 ?
    C16 C15 C14 . . 120.0(2) ?
    C16 C15 H15A . . 120.0 ?
    C14 C15 H15A . . 120.0 ?
    C15 C16 C17 . . 120.7(2) ?
    C15 C16 H16A . . 119.7 ?
    C17 C16 H16A . . 119.7 ?
    C16 C17 C12 . . 120.2(2) ?
    C16 C17 H17A . . 119.9 ?
    C12 C17 H17A . . 119.9 ?
    C23 C18 C19 . . 117.9(2) ?
    C23 C18 P1 . . 124.55(19) ?
    C19 C18 P1 . . 117.55(17) ?
    C20 C19 C18 . . 121.2(2) ?
    C20 C19 H19A . . 119.4 ?
    C18 C19 H19A . . 119.4 ?
    C21 C20 C19 . . 119.8(3) ?
    C21 C20 H20A . . 120.1 ?
    C19 C20 H20A . . 120.1 ?
    C22 C21 C20 . . 119.5(3) ?
    C22 C21 H21A . . 120.2 ?
    C20 C21 H21A . . 120.2 ?
    C21 C22 C23 . . 120.9(3) ?
    C21 C22 H22A . . 119.5 ?
    C23 C22 H22A . . 119.5 ?
    C22 C23 C18 . . 120.6(3) ?
    C22 C23 H23A . . 119.7 ?
    C18 C23 H23A . . 119.7 ?
    C29 C24 C25 . . 117.9(2) ?
    C29 C24 P2 . . 124.46(17) ?
    C25 C24 P2 . . 117.60(16) ?
    C26 C25 C24 . . 121.3(2) ?
    C26 C25 H25A . . 119.4 ?
    C24 C25 H25A . . 119.4 ?
    C27 C26 C25 . . 120.1(2) ?
    C27 C26 H26A . . 119.9 ?
    C25 C26 H26A . . 119.9 ?
    C28 C27 C26 . . 119.3(2) ?
    C28 C27 H27A . . 120.4 ?
    C26 C27 H27A . . 120.4 ?
    C27 C28 C29 . . 120.8(2) ?
    C27 C28 H28A . . 119.6 ?
    C29 C28 H28A . . 119.6 ?
    C24 C29 C28 . . 120.6(2) ?
    C24 C29 H29A . . 119.7 ?
    C28 C29 H29A . . 119.7 ?
    C35 C30 C31 . . 118.3(2) ?
    C35 C30 P2 . . 126.51(18) ?
    C31 C30 P2 . . 115.13(18) ?
    C32 C31 C30 . . 120.6(3) ?
    C32 C31 H31A . . 119.7 ?
    C30 C31 H31A . . 119.7 ?
    C33 C32 C31 . . 120.1(3) ?
    C33 C32 H32A . . 119.9 ?
    C31 C32 H32A . . 119.9 ?
    C34 C33 C32 . . 120.0(2) ?
    C34 C33 H33A . . 120.0 ?
    C32 C33 H33A . . 120.0 ?
    C33 C34 C35 . . 120.4(3) ?
    C33 C34 H34A . . 119.8 ?
    C35 C34 H34A . . 119.8 ?
    C30 C35 C34 . . 120.6(2) ?
    C30 C35 H35A . . 119.7 ?
    C34 C35 H35A . . 119.7 ?
    C41 C36 C37 . . 118.3(2) ?
    C41 C36 P2 . . 123.68(17) ?
    C37 C36 P2 . . 117.99(17) ?
    C38 C37 C36 . . 120.6(2) ?
    C38 C37 H37A . . 119.7 ?
    C36 C37 H37A . . 119.7 ?
    C39 C38 C37 . . 120.4(2) ?
    C39 C38 H38A . . 119.8 ?
    C37 C38 H38A . . 119.8 ?
    C40 C39 C38 . . 119.4(2) ?
    C40 C39 H39A . . 120.3 ?
    C38 C39 H39A . . 120.3 ?
    C39 C40 C41 . . 120.5(2) ?
    C39 C40 H40A . . 119.8 ?
    C41 C40 H40A . . 119.8 ?
    C40 C41 C36 . . 120.8(2) ?
    C40 C41 H41A . . 119.6 ?
    C36 C41 H41A . . 119.6 ?
    C46 C42 C43 . . 107.7(2) ?
    C46 C42 Co2 . . 70.09(15) ?
    C43 C42 Co2 . . 68.96(14) ?
    C46 C42 H42A . . 126.2 ?
    C43 C42 H42A . . 126.2 ?
    Co2 C42 H42A . . 126.4 ?
    C42 C43 C44 . . 108.6(2) ?
    C42 C43 Co2 . . 71.13(14) ?
    C44 C43 Co2 . . 72.54(14) ?
    C42 C43 H43A . . 125.7 ?
    C44 C43 H43A . . 125.7 ?
    Co2 C43 H43A . . 122.3 ?
    C45 C44 C43 . . 106.8(2) ?
    C45 C44 Co2 . . 69.08(14) ?
    C43 C44 Co2 . . 67.84(13) ?
    C45 C44 H44A . . 126.6 ?
    C43 C44 H44A . . 126.6 ?
    Co2 C44 H44A . . 128.0 ?
    C44 C45 C46 . . 109.0(2) ?
    C44 C45 Co2 . . 72.18(14) ?
    C46 C45 Co2 . . 69.89(14) ?
    C44 C45 H45A . . 125.5 ?
    C46 C45 H45A . . 125.5 ?
    Co2 C45 H45A . . 124.0 ?
    C42 C46 C45 . . 107.7(2) ?
    C42 C46 Co2 . . 70.81(15) ?
    C45 C46 Co2 . . 70.09(15) ?
    C42 C46 H46A . . 126.1 ?
    C45 C46 H46A . . 126.1 ?
    Co2 C46 H46A . . 124.6 ?
    C48 C47 C52 . . 118.0(2) ?
    C48 C47 P3 . . 117.96(17) ?
    C52 C47 P3 . . 123.96(17) ?
    C49 C48 C47 . . 120.9(2) ?
    C49 C48 H48A . . 119.6 ?
    C47 C48 H48A . . 119.6 ?
    C48 C49 C50 . . 120.3(2) ?
    C48 C49 H49A . . 119.9 ?
    C50 C49 H49A . . 119.9 ?
    C51 C50 C49 . . 119.5(2) ?
    C51 C50 H50A . . 120.2 ?
    C49 C50 H50A . . 120.2 ?
    C52 C51 C50 . . 120.4(2) ?
    C52 C51 H51A . . 119.8 ?
    C50 C51 H51A . . 119.8 ?
    C51 C52 C47 . . 120.9(2) ?
    C51 C52 H52A . . 119.5 ?
    C47 C52 H52A . . 119.5 ?
    C58 C53 C54 . . 117.3(2) ?
    C58 C53 P3 . . 124.11(18) ?
    C54 C53 P3 . . 118.46(16) ?
    C55 C54 C53 . . 121.5(2) ?
    C55 C54 H54A . . 119.2 ?
    C53 C54 H54A . . 119.2 ?
    C56 C55 C54 . . 120.3(2) ?
    C56 C55 H55A . . 119.9 ?
    C54 C55 H55A . . 119.9 ?
    C55 C56 C57 . . 119.2(2) ?
    C55 C56 H56A . . 120.4 ?
    C57 C56 H56A . . 120.4 ?
    C56 C57 C58 . . 120.7(3) ?
    C56 C57 H57A . . 119.7 ?
    C58 C57 H57A . . 119.7 ?
    C53 C58 C57 . . 120.9(2) ?
    C53 C58 H58A . . 119.5 ?
    C57 C58 H58A . . 119.5 ?
    C60 C59 C64 . . 118.4(2) ?
    C60 C59 P3 . . 126.43(18) ?
    C64 C59 P3 . . 115.06(17) ?
    C59 C60 C61 . . 120.0(2) ?
    C59 C60 H60A . . 120.0 ?
    C61 C60 H60A . . 120.0 ?
    C62 C61 C60 . . 120.8(2) ?
    C62 C61 H61A . . 119.6 ?
    C60 C61 H61A . . 119.6 ?
    C61 C62 C63 . . 120.0(2) ?
    C61 C62 H62A . . 120.0 ?
    C63 C62 H62A . . 120.0 ?
    C64 C63 C62 . . 119.8(2) ?
    C64 C63 H63A . . 120.1 ?
    C62 C63 H63A . . 120.1 ?
    C63 C64 C59 . . 121.0(2) ?
    C63 C64 H64A . . 119.5 ?
    C59 C64 H64A . . 119.5 ?
    C66 C65 C70 . . 118.2(2) ?
    C66 C65 P4 . . 120.40(17) ?
    C70 C65 P4 . . 121.32(17) ?
    C65 C66 C67 . . 120.8(2) ?
    C65 C66 H66A . . 119.6 ?
    C67 C66 H66A . . 119.6 ?
    C68 C67 C66 . . 120.4(2) ?
    C68 C67 H67A . . 119.8 ?
    C66 C67 H67A . . 119.8 ?
    C69 C68 C67 . . 119.6(2) ?
    C69 C68 H68A . . 120.2 ?
    C67 C68 H68A . . 120.2 ?
    C68 C69 C70 . . 120.3(2) ?
    C68 C69 H69A . . 119.9 ?
    C70 C69 H69A . . 119.9 ?
    C69 C70 C65 . . 120.8(2) ?
    C69 C70 H70A . . 119.6 ?
    C65 C70 H70A . . 119.6 ?
    C72 C71 C76 . . 117.7(2) ?
    C72 C71 P4 . . 124.18(17) ?
    C76 C71 P4 . . 117.97(17) ?
    C73 C72 C71 . . 120.9(2) ?
    C73 C72 H72A . . 119.6 ?
    C71 C72 H72A . . 119.6 ?
    C74 C73 C72 . . 120.6(2) ?
    C74 C73 H73A . . 119.7 ?
    C72 C73 H73A . . 119.7 ?
    C75 C74 C73 . . 119.4(2) ?
    C75 C74 H74A . . 120.3 ?
    C73 C74 H74A . . 120.3 ?
    C74 C75 C76 . . 120.3(2) ?
    C74 C75 H75A . . 119.8 ?
    C76 C75 H75A . . 119.8 ?
    C75 C76 C71 . . 121.1(2) ?
    C75 C76 H76A . . 119.5 ?
    C71 C76 H76A . . 119.5 ?
    C78 C77 C82 . . 117.6(2) ?
    C78 C77 P4 . . 124.57(19) ?
    C82 C77 P4 . . 117.79(17) ?
    C77 C78 C79 . . 121.1(3) ?
    C77 C78 H78A . . 119.4 ?
    C79 C78 H78A . . 119.4 ?
    C80 C79 C78 . . 120.2(3) ?
    C80 C79 H79A . . 119.9 ?
    C78 C79 H79A . . 119.9 ?
    C79 C80 C81 . . 119.6(2) ?
    C79 C80 H80A . . 120.2 ?
    C81 C80 H80A . . 120.2 ?
    C80 C81 C82 . . 120.0(3) ?
    C80 C81 H81A . . 120.0 ?
    C82 C81 H81A . . 120.0 ?
    C81 C82 C77 . . 121.4(2) ?
    C81 C82 H82A . . 119.3 ?
    C77 C82 H82A . . 119.3 ?
    C2 Co1 C5 . . 66.18(10) ?
    C2 Co1 C4 . . 66.42(10) ?
    C5 Co1 C4 . . 39.95(11) ?
    C2 Co1 C3 . . 39.83(10) ?
    C5 Co1 C3 . . 66.41(11) ?
    C4 Co1 C3 . . 39.30(10) ?
    C2 Co1 C1 . . 39.58(10) ?
    C5 Co1 C1 . . 38.99(10) ?
    C4 Co1 C1 . . 66.27(11) ?
    C3 Co1 C1 . . 66.44(11) ?
    C2 Co1 P2 . . 166.40(7) ?
    C5 Co1 P2 . . 100.57(8) ?
    C4 Co1 P2 . . 101.69(8) ?
    C3 Co1 P2 . . 133.54(8) ?
    C1 Co1 P2 . . 130.84(7) ?
    C2 Co1 P1 . . 94.02(7) ?
    C5 Co1 P1 . . 156.20(8) ?
    C4 Co1 P1 . . 144.99(9) ?
    C3 Co1 P1 . . 107.39(8) ?
    C1 Co1 P1 . . 117.21(8) ?
    P2 Co1 P1 . . 99.57(2) ?
    C43 Co2 C46 . . 66.49(11) ?
    C43 Co2 C45 . . 66.10(10) ?
    C46 Co2 C45 . . 40.02(12) ?
    C43 Co2 C42 . . 39.91(10) ?
    C46 Co2 C42 . . 39.11(11) ?
    C45 Co2 C42 . . 66.18(11) ?
    C43 Co2 C44 . . 39.63(10) ?
    C46 Co2 C44 . . 66.19(11) ?
    C45 Co2 C44 . . 38.74(11) ?
    C42 Co2 C44 . . 66.30(11) ?
    C43 Co2 P3 . . 167.16(8) ?
    C46 Co2 P3 . . 101.83(8) ?
    C45 Co2 P3 . . 101.65(8) ?
    C42 Co2 P3 . . 133.01(8) ?
    C44 Co2 P3 . . 132.03(8) ?
    C43 Co2 P4 . . 93.12(7) ?
    C46 Co2 P4 . . 143.73(9) ?
    C45 Co2 P4 . . 155.80(9) ?
    C42 Co2 P4 . . 106.35(8) ?
    C44 Co2 P4 . . 117.11(8) ?
    P3 Co2 P4 . . 99.67(2) ?
    C6 P1 C18 . . 102.02(10) ?
    C6 P1 C12 . . 102.62(10) ?
    C18 P1 C12 . . 96.25(10) ?
    C6 P1 Co1 . . 110.41(7) ?
    C18 P1 Co1 . . 124.20(7) ?
    C12 P1 Co1 . . 118.20(7) ?
    C36 P2 C30 . . 105.96(10) ?
    C36 P2 C24 . . 98.20(10) ?
    C30 P2 C24 . . 100.97(10) ?
    C36 P2 Co1 . . 118.68(7) ?
    C30 P2 Co1 . . 114.65(7) ?
    C24 P2 Co1 . . 115.79(7) ?
    C47 P3 C59 . . 106.47(10) ?
    C47 P3 C53 . . 97.20(10) ?
    C59 P3 C53 . . 100.74(10) ?
    C47 P3 Co2 . . 118.37(7) ?
    C59 P3 Co2 . . 113.12(7) ?
    C53 P3 Co2 . . 118.42(7) ?
    C71 P4 C65 . . 103.07(10) ?
    C71 P4 C77 . . 101.79(10) ?
    C65 P4 C77 . . 96.51(10) ?
    C71 P4 Co2 . . 109.03(7) ?
    C65 P4 Co2 . . 117.94(7) ?
    C77 P4 Co2 . . 125.42(7) ?
data_global
_journal_date_recd_electronic     2008-12-08
_journal_date_accepted     2008-12-11
_journal_name_full     'Acta Crystallographica, Section E'
_journal_year     2009
_journal_volume     65
_journal_issue      1
_journal_page_first     m93
_journal_page_last     m93
_journal_paper_category     QM
_journal_coeditor_code     IM2092
_publ_contact_author_name     'Dr. Marko Hapke'
_publ_contact_author_address
;
 Leibniz-Institut f\"ur Katalyse e. V.
 an der Universit\"at Rostock
 Albert-Einstein-Str.29a
 18059 Rostock
 Germany
;
_publ_contact_author_email     marko.hapke@catalysis.de
_publ_contact_author_fax     '0381 1281 51213'
_publ_contact_author_phone     '0381 1281 213'
_publ_section_title
;\
(\h^5^-Cyclopentadienyl)bis(triphenylphosphane)cobalt(I)--toluene--<i>n</i>-\
hexane (1/0.20/0.25)
;
loop_
    _publ_author_name
    _publ_author_address
    'Hapke, Marko'
;
Leibniz-Institut f\"ur Katalyse e. V. an der Universit\"at Rostock
Albert-Einstein-Strasse 29a
18059 Rostock
Germany
;
    'Spannenberg, Anke'
;
Leibniz-Institut f\"ur Katalyse e. V. an der Universit\"at Rostock
Albert-Einstein-Strasse 29a
18059 Rostock
Germany
;
