# Supplementary material for: (η5-Cyclo­penta­dien­yl)bis­(triphenyl­phosphane)cobalt(I)–toluene–n-hexane (1/0.20/0.25)
Source: Acta Crystallogr Sect E Struct Rep Online. 2008 Dec 17;65(Pt 1):m93. doi: 10.1107/S1600536808042268 (PMC2967925; doi:10.1107/S1600536808042268)
Supplement: Supplementary file 2 [file e-65-00m93-Isup2.hkl]

# 
# h,k,l, Fc-squared, Fo-squared, sigma(Fo-squared) and status flag 
# 
data_I
_shelx_title ' ks691t in P-1' 
_shelx_refln_list_code          4 
_shelx_F_calc_maximum      313.31 
_exptl_crystal_F_000      1442.00 
_reflns_d_resolution_high  0.8255 
 
loop_ 
 _symmetry_equiv_pos_as_xyz 
 'x, y, z' 
 '-x, -y, -z' 
 
_cell_length_a    10.5496 
_cell_length_b    18.2220 
_cell_length_c    19.0367 
_cell_angle_alpha  86.543 
_cell_angle_beta   75.093 
_cell_angle_gamma  89.691 
 
_shelx_F_squared_multiplier     1.000 
 
loop_ 
 _refln_index_h 
 _refln_index_k 
 _refln_index_l 
 _refln_F_squared_calc 
 _refln_F_squared_meas 
 _refln_F_squared_sigma 
 _refln_observed_status 
   1   0   0      699.95      708.25     54.26 o 
   2   0   0     8920.34     9754.56    143.44 o 
   3   0   0      339.12      239.32     38.91 o 
   4   0   0      434.44      475.91     34.16 o 
   5   0   0        8.46        7.57     30.52 o 
   6   0   0      269.30      298.45     34.52 o 
   7   0   0     2968.54     2801.05     45.00 o 
   8   0   0     1142.65     1064.76     40.63 o 
   9   0   0      566.75      553.94     39.40 o 
  10   0   0     1982.44     1915.97     50.36 o 
  11   0   0       21.27       35.83     46.41 o 
  12   0   0      124.47      146.25     51.15 o 
 -12   1   0        1.87        4.75     47.91 o 
 -11   1   0       71.49       81.24     46.91 o 
 -10   1   0        1.07       24.44     42.83 o 
  -9   1   0      151.63      157.77     39.28 o 
  -8   1   0     2121.05     2040.00     45.38 o 
  -7   1   0     4998.23     5021.66     53.45 o 
  -6   1   0      171.45      199.26     33.23 o 
  -5   1   0     3302.01     3224.39     46.83 o 
  -4   1   0      893.00     1042.80     43.55 o 
  -3   1   0     5148.55     5523.33     65.01 o 
  -2   1   0      823.91      895.37     46.01 o 
  -1   1   0      234.74      563.58    169.11 o 
   1   1   0     2949.90     3793.50    154.72 o 
   2   1   0      631.50      485.30     35.98 o 
   3   1   0     6451.21     6921.44    104.04 o 
   4   1   0      753.06      845.64     36.31 o 
   5   1   0      356.06      407.95     40.02 o 
   6   1   0      944.78      976.10     36.11 o 
   7   1   0     3140.16     2994.32     46.66 o 
   8   1   0     2702.66     2710.79     43.69 o 
   9   1   0       62.98       78.05     38.70 o 
  10   1   0        1.97        4.76     43.41 o 
  11   1   0       97.95      103.29     45.24 o 
  12   1   0      171.94      186.38     51.09 o 
 -12   2   0        9.00       15.25     49.43 o 
 -11   2   0      455.81      471.40     47.95 o 
 -10   2   0      470.65      497.59     44.77 o 
  -9   2   0     1876.41     1854.73     44.42 o 
  -8   2   0     1201.59     1253.36     41.59 o 
  -7   2   0     6666.35     6513.78    119.47 o 
  -6   2   0       12.45       16.81     38.18 o 
  -5   2   0     2666.42     2645.63     45.58 o 
  -4   2   0      138.84      164.53     33.23 o 
  -3   2   0    11772.09    11929.49     95.83 o 
  -2   2   0     4735.18     4339.39     66.34 o 
  -1   2   0     5129.42     5727.10     83.86 o 
   0   2   0    20312.21    20563.92    184.44 o 
   1   2   0     7069.48     6595.63    205.46 o 
   2   2   0    69452.72    74110.42    350.65 o 
   3   2   0       47.67       78.84     36.01 o 
   4   2   0     1848.61     1998.35     44.06 o 
   5   2   0     3112.53     3126.01     45.90 o 
   6   2   0     1085.60     1046.42     42.61 o 
   7   2   0      564.27      595.76     35.28 o 
   8   2   0      107.42      117.89     37.10 o 
   9   2   0      614.76      620.88     37.45 o 
  10   2   0      278.71      331.70     43.02 o 
  11   2   0      798.81      841.60     49.55 o 
  12   2   0      131.16      126.06     51.85 o 
 -12   3   0       37.72       49.70     53.67 o 
 -11   3   0       35.68       54.74     47.08 o 
 -10   3   0        0.28       13.93     43.54 o 
  -9   3   0        0.15        5.45     40.34 o 
  -8   3   0        9.48        1.20     34.97 o 
  -7   3   0      371.43      334.84     45.13 o 
  -6   3   0     1254.08     1132.16     40.88 o 
  -5   3   0        2.14       -1.03     31.95 o 
  -4   3   0    13221.19    12726.37     88.16 o 
  -3   3   0     3538.27     3663.85     53.60 o 
  -2   3   0      911.77     1162.38     43.04 o 
  -1   3   0        3.12       16.08     30.65 o 
   0   3   0     5981.37     6487.70     75.74 o 
   1   3   0    11620.80    10794.75     91.03 o 
   2   3   0     4535.85     5342.54     62.25 o 
   3   3   0    12622.75    12400.15    131.66 o 
   4   3   0     5523.22     5674.77     57.63 o 
   5   3   0     2385.23     2584.27     45.83 o 
   6   3   0     2643.99     2681.96     45.61 o 
   7   3   0       46.59       15.92     38.99 o 
   8   3   0      438.79      403.62     37.24 o 
   9   3   0      488.05      560.27     40.20 o 
  10   3   0      157.43      190.10     43.74 o 
  11   3   0      323.33      356.28     48.05 o 
  12   3   0      738.72      667.79     53.54 o 
 -12   4   0       51.00       57.82     53.16 o 
 -11   4   0      456.24      529.46     49.09 o 
 -10   4   0      176.11      195.56     44.10 o 
  -9   4   0       84.34      119.24     41.52 o 
  -8   4   0     1322.09     1221.13     43.47 o 
  -7   4   0     6374.04     6169.30     56.43 o 
  -6   4   0       42.02       46.42     31.78 o 
  -5   4   0     1126.48     1000.79     41.36 o 
  -4   4   0      198.37      177.76     33.52 o 
  -3   4   0       35.09       71.23     29.75 o 
  -2   4   0     2444.83     2858.85     48.74 o 
  -1   4   0       37.09       70.21     33.80 o 
   0   4   0     6000.23     6196.78     65.27 o 
   1   4   0      247.16      464.59     31.28 o 
   2   4   0      933.25      779.40     37.60 o 
   3   4   0     1556.96     1827.75     40.50 o 
   4   4   0    14387.94    15040.71    127.97 o 
   5   4   0      342.16      235.25     34.32 o 
   6   4   0       64.58      107.37     39.69 o 
   7   4   0      175.60      198.84     36.96 o 
   8   4   0      271.42      231.41     47.49 o 
   9   4   0      164.52      195.00     41.41 o 
  10   4   0      241.96      228.00     42.50 o 
  11   4   0     2437.11     2540.37     53.52 o 
  12   4   0      266.51      267.91     52.90 o 
 -12   5   0      561.29      605.71     56.76 o 
 -11   5   0      886.69      928.35     52.19 o 
 -10   5   0       12.26       20.94     45.07 o 
  -9   5   0      169.72      155.07     39.83 o 
  -8   5   0       33.33       39.53     46.42 o 
  -7   5   0      110.44      121.27     39.04 o 
  -6   5   0     2971.99     2865.68     47.03 o 
  -5   5   0     4503.87     4367.30     52.21 o 
  -4   5   0     3752.92     3389.54     49.44 o 
  -3   5   0     4388.41     4359.80     52.65 o 
  -2   5   0      498.75      392.58     31.78 o 
  -1   5   0    30262.32    29660.63    215.56 o 
   0   5   0    32669.16    32734.69    213.51 o 
   1   5   0    18310.09    17821.82     91.40 o 
   2   5   0      523.81      519.21     31.64 o 
   3   5   0     2429.93     2810.77     43.37 o 
   4   5   0       97.96      121.04     29.81 o 
   5   5   0       45.05       55.19     29.76 o 
   6   5   0        1.36       20.24     35.12 o 
   7   5   0       14.00       12.78     37.01 o 
   8   5   0      857.33      834.95     46.47 o 
   9   5   0     1030.81      967.28     42.50 o 
  10   5   0       24.02       30.75     39.61 o 
  11   5   0     1612.99     1591.85     54.26 o 
 -11   6   0      154.77      157.16     51.31 o 
 -10   6   0      158.03      189.34     44.21 o 
  -9   6   0        6.17       14.68     53.17 o 
  -8   6   0      939.18      999.69     42.71 o 
  -7   6   0       15.29       22.54     35.26 o 
  -6   6   0      248.44      201.18     36.56 o 
  -5   6   0       83.52       80.33     33.33 o 
  -4   6   0     3677.92     3249.87     46.36 o 
  -3   6   0     1264.43     1344.46     37.25 o 
  -2   6   0        5.80       19.89     31.09 o 
  -1   6   0      130.08      124.84     28.53 o 
   0   6   0    25086.54    27239.41    163.31 o 
   1   6   0      408.15      479.02     32.57 o 
   2   6   0     2272.91     2086.47     41.01 o 
   3   6   0     5088.81     4337.70     48.64 o 
   4   6   0     6999.27     6121.48     57.60 o 
   5   6   0       18.88       21.16     31.73 o 
   6   6   0      663.36      545.42     35.44 o 
   7   6   0      660.34      657.26     37.57 o 
   8   6   0       83.44       94.62     40.63 o 
   9   6   0      234.56      177.01     47.86 o 
  10   6   0      149.70      143.51     41.53 o 
  11   6   0     1225.23     1198.10     51.11 o 
 -11   7   0     2876.87     3008.61     64.37 o 
 -10   7   0       28.17       57.30     48.91 o 
  -9   7   0      872.37      818.55     53.95 o 
  -8   7   0      428.75      405.58     42.92 o 
  -7   7   0     1047.89     1003.38     42.97 o 
  -6   7   0       63.15       39.98     36.90 o 
  -5   7   0     2902.03     2939.08     47.31 o 
  -4   7   0     6931.88     6535.77    100.09 o 
  -3   7   0     3846.61     3865.06     47.53 o 
  -2   7   0        8.36       29.34     28.41 o 
  -1   7   0     2487.43     2640.71     41.85 o 
   0   7   0     1818.56     2254.55     37.87 o 
   1   7   0     2767.51     2952.44     42.04 o 
   2   7   0       93.84       89.43     26.53 o 
   3   7   0     4771.87     5383.08     49.38 o 
   4   7   0      544.55      613.25     33.90 o 
   5   7   0     1058.58     1275.34     37.57 o 
   6   7   0       36.80       23.99     34.55 o 
   7   7   0       44.86       60.78     35.56 o 
   8   7   0      991.48     1054.59     43.22 o 
   9   7   0      438.60      442.80     55.50 o 
  10   7   0        6.60        5.58     47.73 o 
  11   7   0     1029.06     1047.53     55.86 o 
 -11   8   0       13.78       26.81     53.54 o 
 -10   8   0      203.53      190.16     68.15 o 
  -9   8   0        4.61       15.05     42.01 o 
  -8   8   0      884.47      884.32     44.65 o 
  -7   8   0      217.49      216.08     40.09 o 
  -6   8   0      773.15      753.56     40.19 o 
  -5   8   0      734.40      688.15     38.84 o 
  -4   8   0     5519.39     5451.24     59.25 o 
  -3   8   0     5211.01     5108.21     51.77 o 
  -2   8   0     1587.59     1830.73     38.48 o 
  -1   8   0      269.09      276.62     30.64 o 
   0   8   0       23.25       12.86     30.24 o 
   1   8   0      828.53      875.74     31.96 o 
   2   8   0     1604.38     1967.21     36.59 o 
   3   8   0      501.81      541.43     31.93 o 
   4   8   0     6585.95     6559.69     50.87 o 
   5   8   0     2799.36     2727.44     54.50 o 
   6   8   0     1484.31     1438.30     39.57 o 
   7   8   0     1037.68      998.73     40.07 o 
   8   8   0      242.58      230.28     40.01 o 
   9   8   0       67.68       80.10     49.57 o 
  10   8   0      108.72      109.06     50.57 o 
  11   8   0      230.53      209.62     50.81 o 
 -11   9   0     1789.31     1887.07     67.65 o 
 -10   9   0       99.28      123.89     67.83 o 
  -9   9   0      271.93      300.14     48.11 o 
  -8   9   0      993.83     1045.71     44.45 o 
  -7   9   0      275.61      281.98     45.29 o 
  -6   9   0      265.02      230.15     39.47 o 
  -5   9   0      125.51      105.60     33.79 o 
  -4   9   0       73.84       44.34     37.39 o 
  -3   9   0      906.11      923.31     36.32 o 
  -2   9   0     2280.41     2173.48     43.27 o 
  -1   9   0     2266.64     1970.67     39.92 o 
   0   9   0       83.91       63.42     28.24 o 
   1   9   0      809.80      750.49     32.56 o 
   2   9   0      102.63      225.09     30.37 o 
   3   9   0     5535.08     5445.99     49.56 o 
   4   9   0     2561.49     2259.63     39.67 o 
   5   9   0      590.75      715.92     34.83 o 
   6   9   0      173.44      147.81     33.16 o 
   7   9   0      787.14      762.86     39.69 o 
   8   9   0      221.91      234.96     38.10 o 
   9   9   0      756.68      728.62     45.53 o 
  10   9   0     1072.92     1070.56     67.50 o 
  11   9   0        8.27        5.72     52.11 o 
 -11  10   0       22.86       70.48     62.17 o 
 -10  10   0       75.10      104.58     63.66 o 
  -9  10   0       82.69       57.96     53.92 o 
  -8  10   0      118.11      127.50     50.48 o 
  -7  10   0      128.04      124.91     45.69 o 
  -6  10   0       15.33       33.54     39.10 o 
  -5  10   0      173.22      173.31     39.33 o 
  -4  10   0     2666.23     2435.88     41.25 o 
  -3  10   0     6088.07     5687.67     58.98 o 
  -2  10   0       79.01       93.19     32.38 o 
  -1  10   0      203.87      358.93     30.47 o 
   0  10   0    12865.21    13498.28    208.00 o 
   1  10   0        5.11       64.83     26.38 o 
   2  10   0        8.75       75.25     28.52 o 
   3  10   0      210.19      251.22     33.33 o 
   4  10   0     5731.86     5399.03     47.63 o 
   5  10   0     2669.47     2614.99     39.67 o 
   6  10   0      846.80      787.23     41.06 o 
   7  10   0     1959.28     1904.10     42.65 o 
   8  10   0      619.95      666.86     45.88 o 
   9  10   0      402.21      444.22     50.00 o 
  10  10   0      331.73      349.42     59.29 o 
 -10  11   0      434.78      422.69     55.32 o 
  -9  11   0      164.86      215.70     56.33 o 
  -8  11   0     1311.68     1337.47     62.41 o 
  -7  11   0     1680.61     1722.39     53.33 o 
  -6  11   0       27.66       25.22     39.76 o 
  -5  11   0       34.40       13.86     36.20 o 
  -4  11   0       24.14       48.74     32.84 o 
  -3  11   0      681.58      807.74     35.02 o 
  -2  11   0      767.44      828.37     34.98 o 
  -1  11   0     2961.92     2814.21     40.16 o 
   0  11   0      880.84      796.10     33.95 o 
   1  11   0     2802.85     2550.68     37.53 o 
   2  11   0     3538.68     3306.77     43.29 o 
   3  11   0     1845.01     1717.14     37.20 o 
   4  11   0        5.07       34.54     32.92 o 
   5  11   0     1451.28     1432.46     38.11 o 
   6  11   0      189.21      216.93     34.16 o 
   7  11   0      630.23      613.59     43.04 o 
   8  11   0       53.85       80.02     39.98 o 
   9  11   0      423.93      473.20     43.01 o 
  10  11   0      543.83      538.33     61.31 o 
 -10  12   0      299.61      326.42     61.32 o 
  -9  12   0        6.28      -17.60     53.03 o 
  -8  12   0       36.40       76.03     54.47 o 
  -7  12   0      242.74      261.32     42.73 o 
  -6  12   0      101.14      122.82     44.47 o 
  -5  12   0       16.78       34.69     40.70 o 
  -4  12   0       16.01        6.75     34.91 o 
  -3  12   0     2449.75     2396.38     42.65 o 
  -2  12   0     2788.94     2644.71     42.36 o 
  -1  12   0       53.99      137.04     34.01 o 
   0  12   0     7492.72     7440.89    100.55 o 
   1  12   0       70.43      288.57     32.91 o 
   2  12   0       17.53       30.34     28.31 o 
   3  12   0     1673.01     1658.29     47.81 o 
   4  12   0       16.43       17.20     36.02 o 
   5  12   0      160.25      180.08     35.52 o 
   6  12   0     1303.53     1177.22     38.91 o 
   7  12   0     2791.34     2776.50     45.40 o 
   8  12   0     1166.68     1181.96     49.62 o 
   9  12   0      280.40      304.40     44.67 o 
  10  12   0      308.55      299.62     71.38 o 
 -10  13   0       53.52       73.62     63.45 o 
  -9  13   0      242.58      215.53     59.93 o 
  -8  13   0      191.41      252.47     51.29 o 
  -7  13   0     4403.08     4483.49     57.06 o 
  -6  13   0       46.95       50.31     41.65 o 
  -5  13   0      632.28      612.35     42.75 o 
  -4  13   0      920.49      958.35     39.14 o 
  -3  13   0       15.59       22.67     31.91 o 
  -2  13   0      229.93      234.81     31.78 o 
  -1  13   0     1234.65     1329.28     35.56 o 
   0  13   0     2376.81     2402.01     52.56 o 
   1  13   0      808.50      840.48     33.68 o 
   2  13   0     3278.84     3264.39     39.83 o 
   3  13   0     6170.01     6180.67     65.95 o 
   4  13   0       52.83       54.05     32.14 o 
   5  13   0      108.30      125.49     33.08 o 
   6  13   0       41.88       79.59     36.60 o 
   7  13   0      131.22      140.84     40.85 o 
   8  13   0      204.44      201.65     41.90 o 
   9  13   0        8.46       -0.06     47.89 o 
  -9  14   0       61.37      115.10     60.86 o 
  -8  14   0        9.78       20.21     57.85 o 
  -7  14   0     1471.40     1475.84     49.12 o 
  -6  14   0      285.94      294.69     40.82 o 
  -5  14   0        6.14       18.99     40.00 o 
  -4  14   0     1197.65     1258.01     39.40 o 
  -3  14   0      168.23      179.38     33.11 o 
  -2  14   0      966.18      934.52     34.80 o 
  -1  14   0      169.42      133.00     33.91 o 
   0  14   0     4281.97     4199.65     48.31 o 
   1  14   0       27.91       46.19     30.39 o 
   2  14   0      343.18      336.73     32.53 o 
   3  14   0       14.08       37.79     34.46 o 
   4  14   0      849.80      855.48     37.49 o 
   5  14   0       15.32       25.24     34.85 o 
   6  14   0       46.70       47.22     36.33 o 
   7  14   0      508.18      495.17     40.68 o 
   8  14   0        3.19        5.27     44.76 o 
   9  14   0        2.16       21.83     49.21 o 
  -9  15   0       52.53       56.61     57.21 o 
  -8  15   0      912.46      947.05     69.55 o 
  -7  15   0     1736.67     1812.66     54.50 o 
  -6  15   0       47.27       34.10     40.54 o 
  -5  15   0     1255.21     1245.06     42.87 o 
  -4  15   0      155.45      154.70     38.65 o 
  -3  15   0       36.24       31.61     33.72 o 
  -2  15   0       86.23       97.01     37.27 o 
  -1  15   0       79.66       65.53     32.86 o 
   0  15   0     1561.41     1511.56     41.13 o 
   1  15   0      186.06      211.76     34.82 o 
   2  15   0       80.73       51.53     31.36 o 
   3  15   0     3499.91     3553.07     95.02 o 
   4  15   0      468.91      471.67     36.10 o 
   5  15   0      218.87      251.13     37.81 o 
   6  15   0      172.35      139.76     39.04 o 
   7  15   0      927.19      821.49     44.03 o 
   8  15   0       75.80       70.83     43.88 o 
  -8  16   0      418.92      393.09     57.36 o 
  -7  16   0      490.06      493.47     48.55 o 
  -6  16   0      249.96      209.35     43.18 o 
  -5  16   0       66.28       99.79     39.37 o 
  -4  16   0     1679.24     1539.95     47.44 o 
  -3  16   0     1238.92     1175.94     45.24 o 
  -2  16   0      829.07      797.77     38.05 o 
  -1  16   0      212.31      245.27     38.09 o 
   0  16   0     8725.68     8732.93    112.99 o 
   1  16   0       67.71       79.34     32.05 o 
   2  16   0     1077.64     1079.45     35.79 o 
   3  16   0        0.87        9.65     35.20 o 
   4  16   0      420.76      432.69     38.55 o 
   5  16   0      637.13      613.04     42.25 o 
   6  16   0      133.63      148.96     41.67 o 
   7  16   0       27.46       53.18     44.97 o 
   8  16   0        4.57        0.88     50.58 o 
  -7  17   0      149.44      175.53     48.63 o 
  -6  17   0     1357.60     1291.03     53.62 o 
  -5  17   0      486.18      510.67     44.33 o 
  -4  17   0     1133.29     1218.53     40.67 o 
  -3  17   0      328.51      384.95     37.12 o 
  -2  17   0       34.16       39.44     35.18 o 
  -1  17   0        4.27        4.81     36.89 o 
   0  17   0       36.47       44.65     32.95 o 
   1  17   0      312.89      341.69     34.56 o 
   2  17   0        0.36       14.31     36.94 o 
   3  17   0      519.39      517.28     37.02 o 
   4  17   0      435.43      431.82     39.91 o 
   5  17   0       84.05       89.79     38.41 o 
   6  17   0      408.15      362.82     43.75 o 
   7  17   0       44.57       69.96     42.43 o 
  -7  18   0      110.96      114.23     50.32 o 
  -6  18   0      110.56      122.17     45.61 o 
  -5  18   0      220.17      288.54     45.26 o 
  -4  18   0      359.73      439.73     40.94 o 
  -3  18   0      130.86      127.00     38.52 o 
  -2  18   0      435.67      428.54     39.62 o 
  -1  18   0        2.90        9.13     40.17 o 
   0  18   0      309.37      285.44     40.06 o 
   1  18   0       91.56      142.89     40.45 o 
   2  18   0     1610.24     1636.03     40.79 o 
   3  18   0       97.08      127.57     35.81 o 
   4  18   0      854.77      888.59     40.76 o 
   5  18   0      187.69      180.39     43.55 o 
   6  18   0       18.96       38.54     42.12 o 
   7  18   0       27.44       48.12     50.22 o 
  -6  19   0      223.08      237.98     48.05 o 
  -5  19   0        3.20       -3.87     44.33 o 
  -4  19   0     1228.73     1298.60     51.76 o 
  -3  19   0      623.88      734.12     43.18 o 
  -2  19   0      837.48      797.59     40.34 o 
  -1  19   0       55.77       61.51     35.69 o 
   0  19   0      235.95      213.55     37.90 o 
   1  19   0        4.28       29.00     39.26 o 
   2  19   0      191.65      180.82     39.00 o 
   3  19   0        5.19        1.17     41.43 o 
   4  19   0      486.45      451.74     43.33 o 
   5  19   0      170.18      177.72     44.30 o 
   6  19   0      340.45      306.38     50.64 o 
  -5  20   0      239.22      253.97     46.48 o 
  -4  20   0      280.01      263.58     42.78 o 
  -3  20   0       11.05       27.56     41.62 o 
  -2  20   0       32.68       61.39     42.63 o 
  -1  20   0      289.68      295.99     40.02 o 
   0  20   0       88.85      101.27     41.58 o 
   1  20   0      380.40      387.51     42.37 o 
   2  20   0      176.16      193.98     44.82 o 
   3  20   0      134.16      145.36     40.98 o 
   4  20   0     1952.98     1876.48     48.98 o 
   5  20   0        2.91        2.51     43.20 o 
  -3  21   0       99.80      112.91     45.47 o 
  -2  21   0      223.82      203.56     45.24 o 
  -1  21   0      394.05      367.57     45.09 o 
   0  21   0        5.27       50.33     45.95 o 
   1  21   0      292.57      243.34     42.54 o 
   2  21   0        1.75       22.28     44.23 o 
   3  21   0      108.34      133.47     44.80 o 
   0  22   0      412.32      468.54     42.82 o 
  -3 -21   1      614.20      506.78     46.89 o 
  -2 -21   1      684.35      625.21     46.56 o 
  -1 -21   1        6.28       29.56     43.56 o 
   0 -21   1        0.41       22.47     43.23 o 
   1 -21   1       81.21       96.24     41.48 o 
   2 -21   1      114.70      102.82     44.51 o 
   3 -21   1       11.87        9.93     46.52 o 
  -4 -20   1       53.68       50.98     42.84 o 
  -3 -20   1      135.93      149.43     46.00 o 
  -2 -20   1       51.79       60.46     40.09 o 
  -1 -20   1      105.65      104.72     40.15 o 
   0 -20   1        0.48       -2.80     39.12 o 
   1 -20   1       60.65       70.79     41.79 o 
   2 -20   1      182.63      194.37     44.99 o 
   3 -20   1      205.58      266.31     42.51 o 
   4 -20   1      209.18      229.19     46.05 o 
   5 -20   1     1105.46     1175.89     52.87 o 
  -5 -19   1      108.91      129.86     41.75 o 
  -4 -19   1       82.65       57.68     40.57 o 
  -3 -19   1     1433.69     1423.24     44.68 o 
  -2 -19   1      299.02      299.90     41.57 o 
  -1 -19   1      275.73      273.25     40.40 o 
   0 -19   1        0.79        4.64     35.50 o 
   1 -19   1      211.45      208.88     38.04 o 
   2 -19   1     1169.62     1184.54     41.63 o 
   3 -19   1      311.59      368.33     41.84 o 
   4 -19   1      196.73      209.24     40.50 o 
   5 -19   1       19.99       59.07     49.95 o 
   6 -19   1      573.38      630.26     51.76 o 
  -6 -18   1      254.91      268.17     44.70 o 
  -5 -18   1      759.57      794.79     45.30 o 
  -4 -18   1      895.28      838.00     42.94 o 
  -3 -18   1      111.73       99.60     38.01 o 
  -2 -18   1      146.82      171.97     37.47 o 
  -1 -18   1       35.77       27.41     38.04 o 
   0 -18   1       28.27       30.82     32.70 o 
   1 -18   1       21.39       47.07     36.50 o 
   2 -18   1      205.48      175.75     39.04 o 
   3 -18   1      373.30      432.42     38.19 o 
   4 -18   1      688.35      667.80     41.65 o 
   5 -18   1     1248.66     1190.91     46.22 o 
   6 -18   1     1035.22     1011.20     48.41 o 
   7 -18   1      169.44      162.95     59.50 o 
  -7 -17   1       97.10      107.87     44.13 o 
  -6 -17   1       29.14        5.65     43.13 o 
  -5 -17   1        4.82       41.54     40.97 o 
  -4 -17   1      339.55      390.87     40.19 o 
  -3 -17   1      394.33      405.37     36.99 o 
  -2 -17   1        1.64       18.85     36.95 o 
  -1 -17   1      627.32      633.24     36.79 o 
   0 -17   1        4.74       16.77     39.05 o 
   1 -17   1     1307.78     1287.76     39.92 o 
   2 -17   1     1017.71     1026.12     38.00 o 
   3 -17   1     1429.64     1344.53     39.79 o 
   4 -17   1      215.81      199.41     38.18 o 
   5 -17   1      734.30      765.18     48.94 o 
   6 -17   1       38.06       39.43     44.29 o 
   7 -17   1      392.93      432.59     58.36 o 
   8 -17   1        2.33       -3.41     64.06 o 
  -8 -16   1       17.59       28.67     44.55 o 
  -7 -16   1        0.16       11.01     43.43 o 
  -6 -16   1      270.52      249.69     39.98 o 
  -5 -16   1      426.34      432.18     42.21 o 
  -4 -16   1      913.40      980.31     40.10 o 
  -3 -16   1       27.09       49.37     34.80 o 
  -2 -16   1      874.03      922.91     38.58 o 
  -1 -16   1      792.78      816.88     36.15 o 
   0 -16   1        4.02       30.89     36.28 o 
   1 -16   1        7.70       14.43     32.34 o 
   2 -16   1      717.74      757.05     38.02 o 
   3 -16   1      127.10      126.75     36.02 o 
   4 -16   1      745.77      748.50     44.72 o 
   5 -16   1      380.76      354.71     40.80 o 
   6 -16   1     1676.70     1618.67     50.30 o 
   7 -16   1      644.38      642.75     54.11 o 
   8 -16   1      870.81      845.63     70.80 o 
  -8 -15   1        9.38       19.25     43.34 o 
  -7 -15   1       25.82       49.99     43.33 o 
  -6 -15   1      263.38      252.86     37.89 o 
  -5 -15   1     1396.43     1355.35     39.26 o 
  -4 -15   1       77.19       79.70     36.34 o 
  -3 -15   1       22.36       78.26     34.03 o 
  -2 -15   1      596.13      566.94     36.40 o 
  -1 -15   1        0.81       -8.25     30.96 o 
   0 -15   1        0.15       14.57     34.31 o 
   1 -15   1       66.64       58.74     34.80 o 
   2 -15   1      396.96      423.62     34.21 o 
   3 -15   1      974.44     1037.96     38.35 o 
   4 -15   1      398.46      437.32     37.43 o 
   5 -15   1     1471.05     1478.74     44.92 o 
   6 -15   1       37.19       50.91     41.16 o 
   7 -15   1      181.35      226.41     56.65 o 
   8 -15   1      213.51      217.98     59.23 o 
   9 -15   1       42.28       62.96     75.31 o 
  -9 -14   1      151.91      151.03     46.78 o 
  -8 -14   1       24.06       23.34     42.16 o 
  -7 -14   1        2.55       32.35     40.74 o 
  -6 -14   1       64.74       64.13     41.56 o 
  -5 -14   1      337.14      292.13     34.95 o 
  -4 -14   1     1251.86     1223.46     36.60 o 
  -3 -14   1      518.41      546.99     38.02 o 
  -2 -14   1     1013.14      968.21     36.65 o 
  -1 -14   1     1842.85     1782.77     37.12 o 
   0 -14   1       13.18       16.43     31.53 o 
   1 -14   1      377.94      377.60     30.63 o 
   2 -14   1       58.76       48.89     31.64 o 
   3 -14   1       39.45       38.17     35.43 o 
   4 -14   1      330.78      339.08     36.33 o 
   5 -14   1       21.51       59.36     40.05 o 
   6 -14   1     2708.36     2725.23     52.43 o 
   7 -14   1      547.31      600.12     50.96 o 
   8 -14   1     1737.30     1977.29     63.12 o 
   9 -14   1      174.15      241.36     55.99 o 
  -9 -13   1      222.49      194.46     59.95 o 
  -8 -13   1      883.13      958.42     49.06 o 
  -7 -13   1      143.35      134.53     41.07 o 
  -6 -13   1     1632.20     1578.35     41.92 o 
  -5 -13   1      514.33      527.92     37.31 o 
  -4 -13   1      825.68      801.94     34.78 o 
  -3 -13   1      178.46      243.70     32.26 o 
  -2 -13   1      483.34      480.07     33.37 o 
  -1 -13   1     1431.41     1407.71     37.07 o 
   0 -13   1        2.76       33.80     30.68 o 
   1 -13   1     6009.38     5689.78     62.57 o 
   2 -13   1       16.68       28.77     32.67 o 
   3 -13   1      209.95      266.43     33.03 o 
   4 -13   1       99.29       77.38     34.25 o 
   5 -13   1     2297.26     2260.58     44.50 o 
   6 -13   1     1000.56     1048.02     43.24 o 
   7 -13   1        9.07       42.26     47.93 o 
   8 -13   1       23.09       10.21     49.74 o 
   9 -13   1      137.64      153.47     53.99 o 
  10 -13   1      212.05      236.64     62.91 o 
 -10 -12   1       29.09       -1.83     50.65 o 
  -9 -12   1      742.73      796.90     54.63 o 
  -8 -12   1      663.76      685.53     44.33 o 
  -7 -12   1      181.86      156.18     39.15 o 
  -6 -12   1      578.85      539.83     39.40 o 
  -5 -12   1     1076.80      998.52     37.90 o 
  -4 -12   1      355.90      350.26     32.28 o 
  -3 -12   1      303.02      288.16     30.15 o 
  -2 -12   1     2618.84     2651.97     39.17 o 
  -1 -12   1    11527.34    10996.93    139.26 o 
   0 -12   1        6.99       17.55     31.49 o 
   1 -12   1     8734.96     8641.85    131.96 o 
   2 -12   1     3011.18     2849.89     40.34 o 
   3 -12   1      330.16      331.91     35.17 o 
   4 -12   1      834.61      799.62     38.96 o 
   5 -12   1       23.67       19.80     35.83 o 
   6 -12   1     1775.77     1915.07     46.19 o 
   7 -12   1      139.06      192.90     57.17 o 
   8 -12   1      728.22      736.96     62.68 o 
   9 -12   1       99.62      122.15     57.13 o 
  10 -12   1      112.84       90.50     61.12 o 
 -10 -11   1       11.38        3.66     48.56 o 
  -9 -11   1      122.61      127.71     58.04 o 
  -8 -11   1     2178.07     2093.59     45.74 o 
  -7 -11   1      369.39      393.32     40.31 o 
  -6 -11   1     3554.72     3528.59     44.64 o 
  -5 -11   1      284.94      250.33     33.81 o 
  -4 -11   1       17.80       16.06     30.50 o 
  -3 -11   1       30.57       39.25     28.69 o 
  -2 -11   1       58.44       70.31     31.17 o 
  -1 -11   1      637.45      665.80     31.02 o 
   0 -11   1        3.61       23.61     27.93 o 
   1 -11   1      279.49      335.41     32.08 o 
   2 -11   1      943.81      863.80     34.68 o 
   3 -11   1      720.60      755.62     33.95 o 
   4 -11   1     1188.82     1156.48     39.14 o 
   5 -11   1       52.14       47.41     37.59 o 
   6 -11   1      518.63      537.86     44.17 o 
   7 -11   1       44.64       53.71     44.69 o 
   8 -11   1      242.89      181.85     59.90 o 
   9 -11   1     1002.53     1024.13     59.44 o 
  10 -11   1        1.00       17.87     54.55 o 
 -10 -10   1        9.02        4.23     47.79 o 
  -9 -10   1     1485.84     1522.73     56.42 o 
  -8 -10   1     3330.36     3336.61     53.06 o 
  -7 -10   1       15.95       25.43     38.26 o 
  -6 -10   1     1544.77     1559.85     37.29 o 
  -5 -10   1       24.68       20.93     31.07 o 
  -4 -10   1       24.80       39.65     30.11 o 
  -3 -10   1       50.56       23.75     28.88 o 
  -2 -10   1     3030.73     3044.65     39.64 o 
  -1 -10   1     2228.35     2173.22     37.00 o 
   0 -10   1        1.84       16.26     28.44 o 
   1 -10   1     3371.91     2966.29     39.69 o 
   2 -10   1     2238.17     2249.12     39.06 o 
   3 -10   1       70.10      133.97     33.55 o 
   4 -10   1       24.39       29.49     37.27 o 
   5 -10   1        3.91       22.61     37.07 o 
   6 -10   1     1116.22     1133.29     45.58 o 
   7 -10   1       78.63       93.80     48.66 o 
   8 -10   1       68.87      108.77     46.42 o 
   9 -10   1     1183.34     1159.03     64.45 o 
  10 -10   1      346.57      384.93     59.90 o 
  11 -10   1      126.76      140.48     83.10 o 
 -11  -9   1      120.95      123.33     51.27 o 
 -10  -9   1       82.92      120.77     44.01 o 
  -9  -9   1      132.77      136.18     66.35 o 
  -8  -9   1      166.32      174.20     40.84 o 
  -7  -9   1       98.97      104.22     35.49 o 
  -6  -9   1     1151.63     1184.98     36.15 o 
  -5  -9   1     5362.31     5542.62     50.41 o 
  -4  -9   1      574.91      609.11     34.37 o 
  -3  -9   1      903.28      993.13     33.59 o 
  -2  -9   1     2876.48     2770.08     41.16 o 
  -1  -9   1      403.54      586.39     27.86 o 
   0  -9   1        4.73       11.97     28.96 o 
   1  -9   1     1095.94     1050.66     33.99 o 
   2  -9   1      515.59      591.24     31.01 o 
   3  -9   1      650.19      758.91     33.93 o 
   4  -9   1     1070.97     1046.70     41.34 o 
   5  -9   1     5016.92     4945.71     87.96 o 
   6  -9   1      203.80      188.64     44.01 o 
   7  -9   1      627.56      632.37     60.89 o 
   8  -9   1      117.90      147.54     55.91 o 
   9  -9   1     1525.66     1561.75     62.82 o 
  10  -9   1      282.80      272.19     57.67 o 
  11  -9   1      147.76      158.15     98.67 o 
 -11  -8   1        0.23       -2.20     46.62 o 
 -10  -8   1      255.84      262.57     49.17 o 
  -9  -8   1     2808.38     2666.81     66.26 o 
  -8  -8   1     1525.49     1587.49     55.21 o 
  -7  -8   1      123.83      139.26     34.69 o 
  -6  -8   1     1395.36     1316.36     37.28 o 
  -5  -8   1      193.38      179.35     33.26 o 
  -4  -8   1     1012.66     1172.84     33.82 o 
  -3  -8   1     1691.30     1749.72     36.69 o 
  -2  -8   1     2853.80     2889.53     38.78 o 
  -1  -8   1     1600.05     1878.18     36.76 o 
   0  -8   1       34.29       33.88     27.32 o 
   1  -8   1      321.39      307.98     30.38 o 
   2  -8   1     3733.71     3567.05     45.95 o 
   3  -8   1     2800.10     2393.46     43.37 o 
   4  -8   1       29.04       18.79     34.34 o 
   5  -8   1     2854.25     2693.51     57.61 o 
   6  -8   1     3501.19     3378.28     61.59 o 
   7  -8   1     1385.60     1384.38     48.10 o 
   8  -8   1      320.97      341.72     51.06 o 
   9  -8   1      269.14      287.38     59.20 o 
  10  -8   1     2972.11     2983.39    100.66 o 
  11  -8   1      163.14      192.88     53.72 o 
 -11  -7   1      234.66      209.15     49.54 o 
 -10  -7   1      191.20      178.93     47.76 o 
  -9  -7   1        2.72       -1.74     41.20 o 
  -8  -7   1       45.72       25.82     50.74 o 
  -7  -7   1      116.41       82.84     38.56 o 
  -6  -7   1      134.67      125.04     32.06 o 
  -5  -7   1     7271.10     6789.25     54.50 o 
  -4  -7   1       17.05        5.80     29.94 o 
  -3  -7   1     4059.57     3342.47     42.47 o 
  -2  -7   1     3136.88     2948.16     41.51 o 
  -1  -7   1      451.81      623.60     31.44 o 
   0  -7   1      159.42      116.33     26.30 o 
   1  -7   1     1178.72     1084.66     34.93 o 
   2  -7   1       55.95       75.74     29.76 o 
   3  -7   1      300.58      422.09     37.05 o 
   4  -7   1      310.45      295.82     36.44 o 
   5  -7   1     7937.93     7654.19    164.18 o 
   6  -7   1        9.66       -1.77     38.66 o 
   7  -7   1        3.71        1.99     43.78 o 
   8  -7   1      708.53      667.43     44.90 o 
   9  -7   1     3863.04     3811.89     61.41 o 
  10  -7   1      721.95      836.29     62.04 o 
  11  -7   1       19.49       56.65     51.46 o 
 -11  -6   1       79.55      109.29     52.29 o 
 -10  -6   1     1220.52     1190.28     47.48 o 
  -9  -6   1      451.36      432.90     39.35 o 
  -8  -6   1      235.98      208.17     42.21 o 
  -7  -6   1        3.27        3.64     34.43 o 
  -6  -6   1      641.70      681.86     36.17 o 
  -5  -6   1      783.11      805.22     34.07 o 
  -4  -6   1      289.60      275.21     30.21 o 
  -3  -6   1     2557.41     2482.89     41.62 o 
  -2  -6   1     2234.06     2499.52     39.91 o 
  -1  -6   1      145.40       76.57     28.17 o 
   0  -6   1        0.14       15.44     26.98 o 
   1  -6   1      239.82      215.79     31.20 o 
   2  -6   1     5019.35     5022.73     60.74 o 
   3  -6   1     3604.81     3523.74     49.27 o 
   4  -6   1      369.34      381.89     34.86 o 
   5  -6   1     6519.74     6368.24     90.52 o 
   6  -6   1     1588.24     1540.90     44.46 o 
   7  -6   1      944.19      960.22     45.40 o 
   8  -6   1     2470.59     2403.93     50.08 o 
   9  -6   1      230.87      234.52     43.35 o 
  10  -6   1      832.61      863.50     52.11 o 
  11  -6   1      248.61      264.46     53.58 o 
  12  -6   1      606.96      654.05     60.17 o 
 -11  -5   1        0.02       -9.29     49.23 o 
 -10  -5   1     1433.56     1557.03     44.75 o 
  -9  -5   1      992.36      980.84     44.39 o 
  -8  -5   1      552.96      571.17     41.30 o 
  -7  -5   1       78.38       95.04     53.37 o 
  -6  -5   1     1690.60     1618.87     36.69 o 
  -5  -5   1     1403.93     1411.14     37.04 o 
  -4  -5   1     1997.04     2327.07     38.94 o 
  -3  -5   1     4264.67     4267.20     48.28 o 
  -2  -5   1     6287.62     6799.32     57.69 o 
  -1  -5   1     3964.09     3843.29     49.13 o 
   0  -5   1        3.66        7.87     27.14 o 
   1  -5   1     4657.20     4913.17     57.77 o 
   2  -5   1     1438.15     1545.87     40.47 o 
   3  -5   1       17.12       18.76     33.06 o 
   4  -5   1     1163.67     1237.78     41.64 o 
   5  -5   1     1050.73     1081.98     41.60 o 
   6  -5   1     1993.75     2017.27     45.50 o 
   7  -5   1      430.50      409.93     38.19 o 
   8  -5   1        3.25       -3.07     38.35 o 
   9  -5   1     1209.05     1190.16     57.90 o 
  10  -5   1      868.71      892.52     49.86 o 
  11  -5   1        2.77        6.13     50.35 o 
  12  -5   1      140.19      145.99     56.45 o 
 -11  -4   1      440.16      401.46     45.79 o 
 -10  -4   1      605.65      637.76     46.42 o 
  -9  -4   1       13.77       31.66     36.24 o 
  -8  -4   1      264.27      269.93     38.94 o 
  -7  -4   1      513.67      505.47     34.50 o 
  -6  -4   1     1416.71     1565.51     47.06 o 
  -5  -4   1     3498.97     3185.74     41.82 o 
  -4  -4   1    13398.41    13107.18     72.89 o 
  -3  -4   1     7897.66     8278.49     74.67 o 
  -2  -4   1      352.69      242.87     32.22 o 
  -1  -4   1     5231.29     5483.94     57.78 o 
   0  -4   1       17.61       47.81     28.96 o 
   1  -4   1     3744.73     4395.33     58.41 o 
   2  -4   1     6060.31     6388.72     70.49 o 
   3  -4   1     1463.45     1444.15     42.01 o 
   4  -4   1        0.75       -2.09     31.02 o 
   5  -4   1    11248.84    10801.63     90.70 o 
   6  -4   1     2717.56     2463.65     48.48 o 
   7  -4   1        2.82        4.43     34.08 o 
   8  -4   1       79.29       48.23     47.45 o 
   9  -4   1        4.41       21.00     42.53 o 
  10  -4   1      762.42      725.29     46.53 o 
  11  -4   1        5.93       25.45     48.36 o 
  12  -4   1        0.88      -10.44     54.22 o 
 -12  -3   1      897.41      883.95     51.21 o 
 -11  -3   1       50.63       61.39     47.95 o 
 -10  -3   1     2373.86     2389.24     50.62 o 
  -9  -3   1       78.96       85.88     41.45 o 
  -8  -3   1        1.28        6.80     33.04 o 
  -7  -3   1     1363.77     1400.26     37.92 o 
  -6  -3   1      122.03      173.01     44.71 o 
  -5  -3   1      115.62      153.20     28.80 o 
  -4  -3   1      273.98      240.93     32.96 o 
  -3  -3   1      338.89      583.56     32.47 o 
  -2  -3   1      428.89      295.51     31.70 o 
  -1  -3   1      753.17     1107.65     59.88 o 
   0  -3   1       30.29       74.42     27.28 o 
   1  -3   1      731.60      625.19     37.57 o 
   2  -3   1    20156.28    20854.22    147.85 o 
   3  -3   1     3711.24     3576.09     59.57 o 
   4  -3   1     3756.96     3656.46     55.05 o 
   5  -3   1      699.95      803.35     37.68 o 
   6  -3   1     4440.15     4261.81     52.31 o 
   7  -3   1      141.02      124.47     35.03 o 
   8  -3   1     1623.59     1563.32     42.14 o 
   9  -3   1     1846.48     1862.36     47.35 o 
  10  -3   1       82.45       67.27     46.13 o 
  11  -3   1      205.36      232.41     48.15 o 
  12  -3   1      107.30      121.03     50.92 o 
 -12  -2   1      123.82      121.96     49.96 o 
 -11  -2   1      171.79      186.42     47.48 o 
 -10  -2   1       21.76       41.64     43.82 o 
  -9  -2   1       42.68       46.67     41.34 o 
  -8  -2   1       79.98       85.07     37.30 o 
  -7  -2   1     1551.08     1534.37     38.50 o 
  -6  -2   1     5852.28     5835.27     52.19 o 
  -5  -2   1      112.75       60.79     32.42 o 
  -4  -2   1    10008.14    11029.33    142.52 o 
  -3  -2   1     1942.34     1861.42     40.86 o 
  -2  -2   1    16318.09    17693.49    103.07 o 
  -1  -2   1      651.52      534.27     34.53 o 
   0  -2   1       36.59      130.72     32.39 o 
   1  -2   1      782.97     1028.47     50.23 o 
   2  -2   1      190.58      168.45     42.97 o 
   3  -2   1     9252.43     8847.08    107.00 o 
   4  -2   1      417.20      454.43     37.36 o 
   5  -2   1     2445.02     2410.95     46.32 o 
   6  -2   1    10373.60    10396.19    100.96 o 
   7  -2   1      315.17      276.35     44.15 o 
   8  -2   1     1377.85     1410.87     42.52 o 
   9  -2   1        3.74       13.20     37.63 o 
  10  -2   1      380.87      408.59     44.86 o 
  11  -2   1       32.69       48.35     47.93 o 
  12  -2   1      174.17      194.88     51.09 o 
 -12  -1   1       45.54       79.96     51.20 o 
 -11  -1   1      370.74      358.80     47.94 o 
 -10  -1   1       74.85      102.22     42.73 o 
  -9  -1   1      406.51      436.00     39.69 o 
  -8  -1   1     1538.22     1387.76     38.96 o 
  -7  -1   1     1136.15     1207.41     36.32 o 
  -6  -1   1     1556.56     1457.91     37.44 o 
  -5  -1   1        3.55       11.83     31.29 o 
  -4  -1   1      139.53      209.41     34.35 o 
  -3  -1   1    10757.51    11442.97    138.47 o 
  -2  -1   1    15835.25    16828.83    124.32 o 
  -1  -1   1    44430.43    47745.36    245.69 o 
   0  -1   1        0.69       39.87     28.53 o 
   1  -1   1    54955.59    55450.24    358.43 o 
   2  -1   1     8267.67     8132.92     98.79 o 
   3  -1   1       91.94       76.18     39.18 o 
   4  -1   1      383.16      396.72     34.91 o 
   5  -1   1     1936.63     1859.41     42.37 o 
   6  -1   1        5.47        9.91     32.76 o 
   7  -1   1      365.57      359.29     36.81 o 
   8  -1   1     4604.68     4652.23     57.65 o 
   9  -1   1      848.86      835.97     42.89 o 
  10  -1   1       73.83       85.65     41.42 o 
  11  -1   1      594.73      580.09     47.92 o 
  12  -1   1        2.04       10.17     46.85 o 
 -12   0   1        2.36       12.14     51.07 o 
 -11   0   1      968.27     1038.04     48.48 o 
 -10   0   1        2.95       14.65     42.05 o 
  -9   0   1      120.70      115.40     38.38 o 
  -8   0   1       12.04       28.89     37.07 o 
  -7   0   1     1449.79     1372.69     39.79 o 
  -6   0   1     7755.41     7923.39     59.20 o 
  -5   0   1     5247.08     4963.81     51.30 o 
  -4   0   1     2980.83     3514.71     50.93 o 
  -3   0   1      700.42      758.26     35.56 o 
  -2   0   1    16982.02    18850.74    348.65 o 
  -1   0   1    14453.44    13375.46    119.15 o 
   1   0   1      114.27       63.15     34.38 o 
   2   0   1        0.82        8.91     37.73 o 
   3   0   1     1555.68     1480.87     44.91 o 
   4   0   1     1080.64     1070.61     44.56 o 
   5   0   1      355.92      435.26     40.34 o 
   6   0   1     3472.19     3363.47     47.89 o 
   7   0   1     4504.90     4567.38     52.68 o 
   8   0   1     2548.25     2448.39     46.04 o 
   9   0   1      874.28      944.97     42.36 o 
  10   0   1      103.68      132.40     44.60 o 
  11   0   1       19.07       35.03     49.66 o 
  12   0   1       65.09       82.34     52.42 o 
 -12   1   1      248.98      240.60     49.15 o 
 -11   1   1      118.64      130.72     46.20 o 
 -10   1   1       12.47       22.03     41.89 o 
  -9   1   1     1685.68     1809.44     44.15 o 
  -8   1   1     1570.62     1522.18     41.32 o 
  -7   1   1     2030.70     2190.52     54.87 o 
  -6   1   1    12663.98    12793.26    109.92 o 
  -5   1   1      958.82      972.31     36.14 o 
  -4   1   1       27.85       31.67     31.35 o 
  -3   1   1     2180.89     2150.18     72.65 o 
  -2   1   1     6539.14     6088.56     80.93 o 
  -1   1   1    29786.03    27854.25    166.10 o 
   0   1   1       10.76       24.67     23.78 o 
   1   1   1    45391.32    44341.65    312.89 o 
   2   1   1     3455.97     4025.88     73.66 o 
   3   1   1     4743.26     4787.95     70.60 o 
   4   1   1     7783.32     8376.40    127.31 o 
   5   1   1       63.54       81.54     33.25 o 
   6   1   1     1527.25     1429.47     48.74 o 
   7   1   1      256.55      252.06     34.68 o 
   8   1   1      193.06      177.70     38.37 o 
   9   1   1      398.88      408.39     38.80 o 
  10   1   1       56.68       55.48     41.42 o 
  11   1   1      794.00      805.36     48.90 o 
  12   1   1       33.38       47.34     51.99 o 
 -12   2   1        8.07       20.34     52.00 o 
 -11   2   1      143.70      140.22     44.13 o 
 -10   2   1        7.90       10.84     42.26 o 
  -9   2   1        1.43       22.94     39.67 o 
  -8   2   1        9.54       14.09     37.32 o 
  -7   2   1      138.51      159.05     33.62 o 
  -6   2   1     5353.39     5523.55     89.03 o 
  -5   2   1     4723.86     4779.61     95.03 o 
  -4   2   1    14347.07    14430.97    116.07 o 
  -3   2   1       29.59      152.38     53.21 o 
  -2   2   1     1028.05      977.30     39.30 o 
  -1   2   1      601.18      907.07     41.35 o 
   0   2   1       31.82      124.04     30.89 o 
   2   2   1      145.30      133.49     34.66 o 
   3   2   1       14.06       41.05     31.16 o 
   4   2   1        0.57        4.49     34.32 o 
   5   2   1      670.02      607.54     37.18 o 
   6   2   1     1170.01     1194.76     40.40 o 
   7   2   1      565.05      524.94     45.44 o 
   8   2   1      196.01      183.10     38.02 o 
   9   2   1       43.97       50.13     39.82 o 
  10   2   1     2451.20     2349.21     51.07 o 
  11   2   1       16.47       29.04     46.11 o 
  12   2   1       43.19       63.01     50.28 o 
 -12   3   1      116.70       96.13     52.32 o 
 -11   3   1       18.99       48.88     44.51 o 
 -10   3   1       50.62       68.02     41.06 o 
  -9   3   1     1967.72     1899.58     47.60 o 
  -8   3   1      612.76      684.87     38.87 o 
  -7   3   1      252.49      207.42     35.28 o 
  -6   3   1     7279.92     7217.10     96.88 o 
  -5   3   1     7725.19     7631.33     99.12 o 
  -4   3   1     3492.30     3388.99     46.01 o 
  -3   3   1     6606.47     6317.25     60.72 o 
  -2   3   1     3883.04     3990.20     55.76 o 
  -1   3   1      589.17      749.47     38.05 o 
   0   3   1       56.91      122.29     28.97 o 
   1   3   1      982.22     1553.71     47.00 o 
   2   3   1    24791.65    26625.98    136.18 o 
   3   3   1     9848.00     9861.40     94.06 o 
   4   3   1     1030.55     1057.49     38.59 o 
   5   3   1     9470.04     9443.48     70.59 o 
   6   3   1     4700.76     4805.66     52.66 o 
   7   3   1     1037.52      942.19     38.52 o 
   8   3   1        7.54       30.41     45.32 o 
   9   3   1      318.07      362.56     41.38 o 
  10   3   1      123.49      138.43     44.95 o 
  11   3   1       31.43       33.92     47.33 o 
  12   3   1     1142.24     1104.15     56.62 o 
 -12   4   1      588.29      624.53     54.64 o 
 -11   4   1       36.08       33.01     48.39 o 
 -10   4   1       68.54      108.72     44.38 o 
  -9   4   1     2053.18     2139.28     48.36 o 
  -8   4   1       99.10      108.34     39.81 o 
  -7   4   1      213.59      275.68     36.83 o 
  -6   4   1       67.92       95.81     33.64 o 
  -5   4   1     8667.60     8552.22     63.58 o 
  -4   4   1     1238.17     1240.59     39.99 o 
  -3   4   1     6859.49     6385.80     60.50 o 
  -2   4   1      937.21     1036.21     39.66 o 
  -1   4   1     1058.77     1197.93     38.17 o 
   0   4   1        0.24        3.62     27.50 o 
   1   4   1        5.17       27.29     28.98 o 
   2   4   1     1795.99     1618.31     41.48 o 
   3   4   1      465.46      545.52     34.65 o 
   4   4   1      140.17      119.65     32.94 o 
   5   4   1     1388.92     1516.01     40.57 o 
   6   4   1     2856.36     2835.03     48.71 o 
   7   4   1      351.71      428.32     35.78 o 
   8   4   1      489.02      429.86     41.09 o 
   9   4   1      534.03      513.55     52.25 o 
  10   4   1     1962.14     1887.10     48.39 o 
  11   4   1      214.89      283.35     45.51 o 
  12   4   1      189.50      213.32     53.85 o 
 -11   5   1       19.27       47.41     48.92 o 
 -10   5   1      439.40      449.94     46.19 o 
  -9   5   1       32.69       51.53     42.24 o 
  -8   5   1       75.33       68.00     36.85 o 
  -7   5   1       36.09       68.22     40.49 o 
  -6   5   1     2643.86     2320.80     48.02 o 
  -5   5   1     2922.19     2696.49     44.17 o 
  -4   5   1        5.30        8.81     31.44 o 
  -3   5   1     1191.99     1166.48     37.71 o 
  -2   5   1      380.42      474.66     31.20 o 
  -1   5   1    13005.23    12798.60     79.85 o 
   0   5   1        0.87       17.33     26.65 o 
   1   5   1     1487.03     2159.00     53.17 o 
   2   5   1     3991.61     3409.76     47.94 o 
   3   5   1      952.73      872.34     36.23 o 
   4   5   1      195.68      153.62     30.22 o 
   5   5   1     4223.48     3832.85     54.16 o 
   6   5   1     2894.20     2775.58     51.85 o 
   7   5   1       45.16       39.14     32.84 o 
   8   5   1      102.04       75.06     37.24 o 
   9   5   1      172.61      184.66     53.08 o 
  10   5   1       54.48       68.62     45.64 o 
  11   5   1      154.03      134.04     46.91 o 
  12   5   1      636.66      602.35     53.32 o 
 -11   6   1      433.49      447.80     46.24 o 
 -10   6   1     2234.23     2279.28     53.51 o 
  -9   6   1      461.38      456.02     45.85 o 
  -8   6   1       83.74       81.09     44.87 o 
  -7   6   1      469.81      495.94     38.20 o 
  -6   6   1     2089.25     2024.07     42.81 o 
  -5   6   1      553.55      510.87     35.65 o 
  -4   6   1      128.36      131.51     30.70 o 
  -3   6   1     2177.96     2026.75     41.30 o 
  -2   6   1    12637.92    13745.16    102.09 o 
  -1   6   1     6789.65     7125.53     60.80 o 
   0   6   1      273.39      294.96     30.15 o 
   1   6   1     2562.40     2637.25     42.04 o 
   2   6   1     6457.36     7257.57     60.49 o 
   3   6   1     3965.67     3950.80     49.50 o 
   4   6   1      460.21      636.88     32.80 o 
   5   6   1      220.89      216.75     31.24 o 
   6   6   1      357.67      385.38     33.53 o 
   7   6   1        0.48        3.88     39.40 o 
   8   6   1       40.83       45.83     40.79 o 
   9   6   1     1459.90     1463.17     46.17 o 
  10   6   1     2391.62     2430.37     52.67 o 
  11   6   1      190.13      169.89     48.86 o 
 -11   7   1       27.06       -2.88     53.21 o 
 -10   7   1       11.15        4.93     46.66 o 
  -9   7   1      375.93      313.25     42.33 o 
  -8   7   1      377.70      399.35     41.19 o 
  -7   7   1      133.33      118.27     36.98 o 
  -6   7   1      154.66      152.27     39.73 o 
  -5   7   1    10550.11    10472.91     85.32 o 
  -4   7   1        5.18       11.18     32.09 o 
  -3   7   1     2753.32     2697.56     41.33 o 
  -2   7   1     6148.69     5909.93     52.66 o 
  -1   7   1        4.20      103.32     27.87 o 
   0   7   1       17.01       16.91     25.72 o 
   1   7   1      498.44      418.59     31.17 o 
   2   7   1       14.02        3.22     28.29 o 
   3   7   1      279.31      484.34     33.05 o 
   4   7   1        5.88       29.91     31.52 o 
   5   7   1     6161.60     6202.96     72.76 o 
   6   7   1     1815.26     1741.18     41.67 o 
   7   7   1       19.37       26.56     34.89 o 
   8   7   1      296.42      345.65     43.22 o 
   9   7   1     1399.81     1388.66     50.20 o 
  10   7   1      112.66      112.01     60.18 o 
  11   7   1      103.43      155.73     51.21 o 
 -11   8   1      150.66      178.23     57.08 o 
 -10   8   1     2727.40     2860.07     59.63 o 
  -9   8   1       72.89       99.10     57.18 o 
  -8   8   1       41.29       55.08     41.02 o 
  -7   8   1      582.85      528.90     43.64 o 
  -6   8   1      224.78      196.72     36.97 o 
  -5   8   1      497.36      482.28     36.09 o 
  -4   8   1        9.68       23.56     32.32 o 
  -3   8   1      188.75      217.24     30.42 o 
  -2   8   1      943.39      875.39     32.19 o 
  -1   8   1     1361.50     1433.36     35.93 o 
   0   8   1        5.98        1.77     26.01 o 
   1   8   1     1273.72     1509.84     34.65 o 
   2   8   1     5474.21     5030.68     55.76 o 
   3   8   1     3389.67     2890.20     41.04 o 
   4   8   1     1809.28     1648.35     38.58 o 
   5   8   1      882.33      691.97     36.71 o 
   6   8   1       17.67       26.09     32.55 o 
   7   8   1       24.75        8.86     37.26 o 
   8   8   1      629.49      648.42     45.94 o 
   9   8   1      953.30      896.68     46.04 o 
  10   8   1       64.47      106.46     63.09 o 
  11   8   1       43.86       20.13     48.57 o 
 -11   9   1       63.98       40.99     54.70 o 
 -10   9   1      259.38      288.91     50.59 o 
  -9   9   1      340.27      331.08     61.31 o 
  -8   9   1        4.52        4.17     44.88 o 
  -7   9   1       68.88       55.48     36.75 o 
  -6   9   1      100.10       91.16     36.58 o 
  -5   9   1      480.15      445.85     34.04 o 
  -4   9   1      229.69      212.52     33.72 o 
  -3   9   1      181.87      134.30     29.86 o 
  -2   9   1     5576.03     5182.51     90.01 o 
  -1   9   1     1544.09     1409.38     36.25 o 
   0   9   1       45.17       63.19     30.06 o 
   1   9   1      736.84      635.36     32.18 o 
   2   9   1      279.99      390.71     29.75 o 
   3   9   1       55.69      260.32     39.08 o 
   4   9   1     1392.36     1548.53     39.77 o 
   5   9   1     2830.01     2766.45     43.75 o 
   6   9   1     6181.22     6172.10     54.47 o 
   7   9   1      188.03      153.22     41.14 o 
   8   9   1     1921.45     1847.94     50.34 o 
   9   9   1     1763.67     1762.66     50.14 o 
  10   9   1      450.62      456.98     69.41 o 
  11   9   1      232.69      247.53     53.44 o 
 -10  10   1      144.26      174.42     64.70 o 
  -9  10   1      952.95      982.84     50.45 o 
  -8  10   1       60.39       57.95     43.56 o 
  -7  10   1      887.58      879.89     40.49 o 
  -6  10   1      134.83      166.51     35.72 o 
  -5  10   1     1286.84     1245.08     40.86 o 
  -4  10   1      299.26      275.96     37.49 o 
  -3  10   1       65.48      141.07     32.74 o 
  -2  10   1      922.03     1036.32     34.31 o 
  -1  10   1     6889.44     6838.83    124.20 o 
   0  10   1        6.67       27.95     29.71 o 
   1  10   1     7576.24     6800.06     98.43 o 
   2  10   1     1908.67     1938.16     38.10 o 
   3  10   1      663.71      766.96     34.32 o 
   4  10   1      451.91      490.16     34.51 o 
   5  10   1     1673.39     1731.73     40.56 o 
   6  10   1      218.59      256.03     36.66 o 
   7  10   1       18.73       27.55     36.16 o 
   8  10   1        3.35       -8.37     41.72 o 
   9  10   1      422.17      412.58     49.78 o 
  10  10   1      101.84      125.60     54.70 o 
  11  10   1        0.73      -15.05     77.45 o 
 -10  11   1      252.84      222.33     97.10 o 
  -9  11   1      692.20      697.98     57.05 o 
  -8  11   1      123.88      106.30     46.69 o 
  -7  11   1        8.01       16.90     40.10 o 
  -6  11   1       15.15       15.05     36.63 o 
  -5  11   1       79.09       67.58     34.05 o 
  -4  11   1      463.64      440.50     34.44 o 
  -3  11   1      272.31      248.96     32.09 o 
  -2  11   1      807.81      730.31     32.26 o 
  -1  11   1    17107.66    16335.77    303.97 o 
   0  11   1      109.81      118.36     30.01 o 
   1  11   1     4948.83     4945.96     45.87 o 
   2  11   1      472.59      463.61     30.94 o 
   3  11   1       78.04      168.04     30.29 o 
   4  11   1      141.94      139.53     32.09 o 
   5  11   1      238.82      284.64     35.80 o 
   6  11   1     3499.70     3373.70     45.39 o 
   7  11   1      323.47      320.08     41.17 o 
   8  11   1     1594.00     1491.81     47.31 o 
   9  11   1     1680.20     1681.07     54.92 o 
  10  11   1        2.33        0.87     51.64 o 
 -10  12   1       14.31       39.62     79.44 o 
  -9  12   1      363.88      380.66     54.64 o 
  -8  12   1     1810.90     1816.80     56.70 o 
  -7  12   1      808.22      816.78     43.17 o 
  -6  12   1     5377.76     5516.43     53.69 o 
  -5  12   1      265.31      263.35     37.86 o 
  -4  12   1        1.90      -15.34     34.65 o 
  -3  12   1       10.07       33.74     30.90 o 
  -2  12   1      102.79      135.46     30.78 o 
  -1  12   1       63.08       82.78     32.46 o 
   0  12   1       29.17       24.35     32.88 o 
   1  12   1     3672.48     3639.28     57.09 o 
   2  12   1     2095.33     2003.93     38.88 o 
   3  12   1     1689.12     1732.23     37.97 o 
   4  12   1      554.81      596.33     34.23 o 
   5  12   1      278.32      237.53     34.24 o 
   6  12   1     2159.96     2193.53     45.94 o 
   7  12   1      558.53      549.50     39.04 o 
   8  12   1      156.63      190.71     42.91 o 
   9  12   1       34.13       68.21     46.64 o 
  10  12   1       79.09       67.48     54.77 o 
  -9  13   1     1570.13     1569.60     59.68 o 
  -8  13   1     1040.38     1116.08     52.15 o 
  -7  13   1        0.88        8.95     44.28 o 
  -6  13   1      147.82      120.81     39.55 o 
  -5  13   1       54.64       66.20     35.46 o 
  -4  13   1      110.04      105.66     37.86 o 
  -3  13   1       21.53       14.75     33.28 o 
  -2  13   1     1040.44      921.13     35.83 o 
  -1  13   1     6027.45     5804.11    151.28 o 
   0  13   1      116.79      140.82     32.63 o 
   1  13   1     6352.00     6036.57    124.82 o 
   2  13   1        8.28        8.40     32.92 o 
   3  13   1      777.46      796.07     33.83 o 
   4  13   1        0.01       15.52     31.95 o 
   5  13   1      114.91      138.51     36.13 o 
   6  13   1      734.11      716.87     40.22 o 
   7  13   1        0.10       -1.08     39.69 o 
   8  13   1       60.85       84.95     44.58 o 
   9  13   1      566.17      562.18     50.57 o 
  10  13   1      108.50      105.21     52.87 o 
  -9  14   1        3.57       33.41     61.66 o 
  -8  14   1     1401.73     1521.64     59.62 o 
  -7  14   1      148.82      178.17     43.64 o 
  -6  14   1     2454.30     2406.44     48.69 o 
  -5  14   1      633.15      633.99     38.28 o 
  -4  14   1        6.46       14.84     39.31 o 
  -3  14   1     1625.11     1603.91     39.41 o 
  -2  14   1      188.93      196.93     32.30 o 
  -1  14   1      154.37      169.50     35.65 o 
   0  14   1        0.95       21.95     31.77 o 
   1  14   1      327.75      328.09     34.34 o 
   2  14   1        9.74       -8.97     33.06 o 
   3  14   1      302.95      317.53     36.86 o 
   4  14   1     1558.76     1493.50     40.02 o 
   5  14   1     1976.77     1873.20     39.83 o 
   6  14   1      777.01      774.37     38.58 o 
   7  14   1        0.49        1.06     39.68 o 
   8  14   1       57.88       81.78     45.19 o 
   9  14   1       97.65      129.11     54.28 o 
  -9  15   1       22.70       54.89     63.37 o 
  -8  15   1     1266.07     1319.81     56.56 o 
  -7  15   1      145.76      181.03     44.88 o 
  -6  15   1      978.74     1006.66     44.14 o 
  -5  15   1      235.74      188.13     38.67 o 
  -4  15   1       62.07       68.66     40.39 o 
  -3  15   1      651.48      665.88     39.33 o 
  -2  15   1     3392.88     3491.05     60.29 o 
  -1  15   1        2.95       33.80     36.45 o 
   0  15   1        6.96       12.89     36.34 o 
   1  15   1       33.88       33.13     30.84 o 
   2  15   1      719.24      686.02     34.71 o 
   3  15   1      671.86      746.03     37.55 o 
   4  15   1       44.06       70.15     35.76 o 
   5  15   1       34.86       72.17     36.96 o 
   6  15   1      788.66      746.50     40.41 o 
   7  15   1        2.19       39.20     47.92 o 
   8  15   1      333.71      360.13     51.23 o 
   9  15   1        2.13        3.96     51.54 o 
  -8  16   1       32.31       19.33     54.22 o 
  -7  16   1      138.87      129.16     49.67 o 
  -6  16   1     1427.02     1398.49     46.39 o 
  -5  16   1     2028.12     2137.50     45.20 o 
  -4  16   1       52.72       70.41     38.30 o 
  -3  16   1       65.21       67.37     35.21 o 
  -2  16   1      849.23      857.67     37.18 o 
  -1  16   1      189.23      231.82     34.96 o 
   0  16   1       10.35       18.27     38.14 o 
   1  16   1      116.03      135.21     35.01 o 
   2  16   1      627.28      651.87     36.04 o 
   3  16   1      573.26      552.24     40.23 o 
   4  16   1     4546.44     4448.35     55.37 o 
   5  16   1     1559.59     1458.03     42.16 o 
   6  16   1      312.65      273.98     39.37 o 
   7  16   1        7.36       19.02     42.44 o 
   8  16   1        1.73       -9.40     45.82 o 
  -7  17   1      171.31      152.16     55.15 o 
  -6  17   1      102.49       79.25     46.87 o 
  -5  17   1        0.43       -3.02     41.17 o 
  -4  17   1       28.06       49.81     38.07 o 
  -3  17   1      782.15      823.01     41.86 o 
  -2  17   1      570.66      568.48     39.07 o 
  -1  17   1       15.84       23.48     35.18 o 
   0  17   1       80.88       78.42     35.21 o 
   1  17   1      246.70      242.07     37.37 o 
   2  17   1     1243.97     1267.90     40.08 o 
   3  17   1      637.75      627.12     37.34 o 
   4  17   1       80.21       88.83     36.43 o 
   5  17   1      469.35      458.22     39.06 o 
   6  17   1      167.26      168.21     42.76 o 
   7  17   1      103.05       74.07     43.56 o 
  -7  18   1        0.43        7.52     51.79 o 
  -6  18   1      354.76      392.45     48.45 o 
  -5  18   1     1819.62     1842.59     50.04 o 
  -4  18   1      329.05      350.75     40.77 o 
  -3  18   1      172.76      192.28     37.95 o 
  -2  18   1      823.77      809.68     43.43 o 
  -1  18   1      450.69      393.60     39.19 o 
   0  18   1        8.38       11.44     35.79 o 
   1  18   1      237.31      215.18     36.54 o 
   2  18   1      322.57      297.22     41.52 o 
   3  18   1        2.37        8.28     37.13 o 
   4  18   1        1.31       -1.88     38.30 o 
   5  18   1     1150.12     1035.31     44.68 o 
   6  18   1      372.00      339.06     42.80 o 
   7  18   1       83.66      102.76     45.54 o 
  -6  19   1      223.17      227.44     50.66 o 
  -5  19   1      594.43      643.40     48.56 o 
  -4  19   1      221.87      309.40     46.72 o 
  -3  19   1      126.99      155.46     39.93 o 
  -2  19   1       21.94       30.86     40.68 o 
  -1  19   1       44.81       89.26     38.04 o 
   0  19   1       23.75       42.23     37.45 o 
   1  19   1      253.91      221.25     36.39 o 
   2  19   1     1749.82     1734.18     42.84 o 
   3  19   1     1582.23     1604.11     42.59 o 
   4  19   1       26.65       43.09     39.61 o 
   5  19   1     1247.07     1225.57     46.90 o 
   6  19   1      462.66      483.08     45.50 o 
  -5  20   1       59.37       96.10     48.98 o 
  -4  20   1       77.82       82.98     42.31 o 
  -3  20   1      401.41      441.06     46.98 o 
  -2  20   1      425.06      449.40     41.12 o 
  -1  20   1       16.74       28.97     39.48 o 
   0  20   1       11.35        2.24     41.66 o 
   1  20   1       31.72       61.03     44.22 o 
   2  20   1      213.94      221.22     44.98 o 
   3  20   1      120.67      150.69     40.44 o 
   4  20   1      210.46      239.91     42.63 o 
   5  20   1      136.39      128.07     48.39 o 
  -3  21   1      136.53      112.42     45.76 o 
  -2  21   1       77.10       89.72     44.64 o 
  -1  21   1       12.66       39.99     39.46 o 
   0  21   1        2.65        3.68     38.98 o 
   1  21   1        6.59       12.83     37.72 o 
   2  21   1      111.71      118.05     41.68 o 
   3  21   1       79.43       99.35     47.94 o 
   0  22   1        0.36      -21.98     48.12 o 
   1  22   1      764.97      771.33     50.74 o 
  -2 -21   2       19.90       28.64     42.91 o 
  -1 -21   2        9.39       22.71     40.13 o 
   0 -21   2       88.67       77.36     41.42 o 
   1 -21   2       88.97       85.12     43.62 o 
   2 -21   2        6.71       16.36     44.36 o 
   3 -21   2      228.36      248.38     45.96 o 
  -4 -20   2      217.55      217.87     45.55 o 
  -3 -20   2      184.25      184.88     40.03 o 
  -2 -20   2      491.96      426.60     41.72 o 
  -1 -20   2      269.49      279.01     38.88 o 
   0 -20   2        6.04       20.78     39.78 o 
   1 -20   2      208.45      225.77     42.50 o 
   2 -20   2      190.68      186.21     42.65 o 
   3 -20   2       65.12       49.18     44.50 o 
   4 -20   2      782.60      818.24     49.23 o 
   5 -20   2      499.56      556.04     47.76 o 
  -5 -19   2       94.99      140.03     42.28 o 
  -4 -19   2      587.26      630.65     45.23 o 
  -3 -19   2      602.91      596.52     41.01 o 
  -2 -19   2      122.59      103.08     38.82 o 
  -1 -19   2      416.97      452.44     39.63 o 
   0 -19   2      122.04      129.07     38.18 o 
   1 -19   2      306.67      317.41     39.09 o 
   2 -19   2      100.70      104.33     40.69 o 
   3 -19   2       23.94       54.92     39.29 o 
   4 -19   2      679.03      769.56     44.12 o 
   5 -19   2       10.49       42.71     44.58 o 
   6 -19   2      202.15      185.24     51.39 o 
  -6 -18   2       15.18       35.70     43.88 o 
  -5 -18   2      245.06      260.03     43.48 o 
  -4 -18   2       53.63       58.36     38.60 o 
  -3 -18   2       80.60      103.28     38.23 o 
  -2 -18   2      323.58      356.39     39.82 o 
  -1 -18   2       75.80       76.31     35.02 o 
   0 -18   2      448.55      418.39     35.58 o 
   1 -18   2       57.88       81.88     38.62 o 
   2 -18   2     1359.83     1335.26     42.16 o 
   3 -18   2        3.73       12.47     37.15 o 
   4 -18   2     2169.21     2275.80     48.82 o 
   5 -18   2      620.71      581.75     44.14 o 
   6 -18   2      155.65      147.36     53.74 o 
   7 -18   2      322.65      322.21     58.24 o 
  -7 -17   2       45.03       30.28     46.65 o 
  -6 -17   2      151.53      116.90     45.30 o 
  -5 -17   2        1.11        5.48     38.35 o 
  -4 -17   2      211.65      232.99     37.78 o 
  -3 -17   2     3126.26     3119.59     49.18 o 
  -2 -17   2       22.34       16.68     39.69 o 
  -1 -17   2      291.19      327.64     34.61 o 
   0 -17   2     2465.77     2471.04     50.71 o 
   1 -17   2      386.33      400.00     35.87 o 
   2 -17   2        2.55       -5.91     37.25 o 
   3 -17   2      270.09      272.99     38.71 o 
   4 -17   2       50.64       66.40     38.36 o 
   5 -17   2        3.86      -15.47     46.72 o 
   6 -17   2       28.44       30.67     44.74 o 
   7 -17   2      859.75      804.19     62.60 o 
   8 -17   2      396.37      327.83     58.93 o 
  -7 -16   2       40.73       64.03     44.26 o 
  -6 -16   2       68.13       88.79     38.59 o 
  -5 -16   2      341.59      295.91     37.83 o 
  -4 -16   2       61.43       92.34     36.26 o 
  -3 -16   2     1802.49     1695.75     39.63 o 
  -2 -16   2      218.16      245.86     33.47 o 
  -1 -16   2       19.00       44.10     34.09 o 
   0 -16   2      111.69      117.68     32.34 o 
   1 -16   2      161.31      204.47     32.60 o 
   2 -16   2      957.92      965.80     38.56 o 
   3 -16   2      460.99      444.36     38.21 o 
   4 -16   2      966.53      988.28     40.37 o 
   5 -16   2       84.99       79.20     39.00 o 
   6 -16   2      537.29      520.76     52.11 o 
   7 -16   2       14.72       27.52     52.43 o 
   8 -16   2       20.40       19.42     60.77 o 
  -8 -15   2       66.95       76.70     45.73 o 
  -7 -15   2       98.01       89.11     41.67 o 
  -6 -15   2       21.13       -1.23     37.63 o 
  -5 -15   2      133.72      162.40     38.37 o 
  -4 -15   2        5.58        8.58     34.35 o 
  -3 -15   2     1021.19      943.80     34.99 o 
  -2 -15   2        1.50        8.01     31.97 o 
  -1 -15   2      152.21      149.57     33.40 o 
   0 -15   2      115.46      138.15     33.16 o 
   1 -15   2       75.06       67.12     31.12 o 
   2 -15   2      141.55      107.05     34.12 o 
   3 -15   2     1460.44     1494.91     39.38 o 
   4 -15   2       95.10       85.89     38.57 o 
   5 -15   2     1974.29     1905.59     47.19 o 
   6 -15   2      418.98      416.67     43.31 o 
   7 -15   2     3616.25     3841.68     62.86 o 
   8 -15   2      775.83      866.90     55.61 o 
   9 -15   2       16.13        8.74     57.09 o 
  -9 -14   2        0.61       20.29     55.63 o 
  -8 -14   2       67.45       54.71     42.63 o 
  -7 -14   2      435.71      459.01     43.98 o 
  -6 -14   2        6.36       26.21     35.84 o 
  -5 -14   2       72.22       46.94     37.80 o 
  -4 -14   2     1301.93     1293.86     35.98 o 
  -3 -14   2      384.43      382.71     33.96 o 
  -2 -14   2     2761.52     2756.63     42.43 o 
  -1 -14   2       73.60      161.47     32.23 o 
   0 -14   2      657.32      730.92     37.67 o 
   1 -14   2      308.99      322.96     31.31 o 
   2 -14   2      175.93      205.12     32.45 o 
   3 -14   2      863.23      830.27     37.29 o 
   4 -14   2     1795.87     1635.72     40.91 o 
   5 -14   2       52.19       52.33     37.41 o 
   6 -14   2      752.96      739.26     47.44 o 
   7 -14   2       73.28       68.77     48.49 o 
   8 -14   2      448.12      460.16     57.74 o 
   9 -14   2       62.86       92.02     61.09 o 
  -9 -13   2       93.73       64.97     54.36 o 
  -8 -13   2      582.25      666.57     52.54 o 
  -7 -13   2     1479.20     1421.00     45.87 o 
  -6 -13   2      479.90      450.22     36.81 o 
  -5 -13   2       80.08       98.00     33.26 o 
  -4 -13   2      854.93      807.90     36.66 o 
  -3 -13   2      210.82      227.60     32.19 o 
  -2 -13   2     2351.87     2163.94     54.38 o 
  -1 -13   2     1296.97     1408.61     36.03 o 
   0 -13   2     8187.70     7847.79     77.65 o 
   1 -13   2     2320.11     2159.07     40.52 o 
   2 -13   2     2045.82     1976.57     38.90 o 
   3 -13   2     4346.89     4443.97     61.32 o 
   4 -13   2      155.33      196.32     36.44 o 
   5 -13   2       56.07       55.44     42.48 o 
   6 -13   2      354.41      342.37     45.65 o 
   7 -13   2     1337.64     1318.91     51.85 o 
   8 -13   2       65.84      107.82     50.63 o 
   9 -13   2      157.32      207.72     58.38 o 
  10 -13   2       50.91       59.85     69.07 o 
  -9 -12   2       11.83       -0.70     58.46 o 
  -8 -12   2      430.36      425.89     53.28 o 
  -7 -12   2      761.18      744.96     41.64 o 
  -6 -12   2        5.77       25.31     34.42 o 
  -5 -12   2      614.98      599.44     36.35 o 
  -4 -12   2      758.83      728.33     35.24 o 
  -3 -12   2      668.27      675.07     34.43 o 
  -2 -12   2      176.88      190.82     32.70 o 
  -1 -12   2      576.06      569.07     31.59 o 
   0 -12   2     1810.17     1608.19     35.74 o 
   1 -12   2      125.25      337.04     31.32 o 
   2 -12   2      660.53      582.02     36.36 o 
   3 -12   2        8.60       14.15     32.56 o 
   4 -12   2      140.16      110.61     36.18 o 
   5 -12   2      434.33      471.41     37.80 o 
   6 -12   2      707.42      644.20     55.51 o 
   7 -12   2     2273.77     2183.58     53.18 o 
   8 -12   2      665.00      673.75     62.09 o 
   9 -12   2       38.13       50.80     56.60 o 
  10 -12   2       76.09       93.88     60.70 o 
 -10 -11   2      200.34      196.19     55.11 o 
  -9 -11   2      444.94      468.74     43.26 o 
  -8 -11   2      412.78      445.70     48.05 o 
  -7 -11   2     2431.62     2519.70     44.27 o 
  -6 -11   2      272.50      302.95     36.11 o 
  -5 -11   2      951.85      989.85     36.00 o 
  -4 -11   2      300.61      360.60     31.66 o 
  -3 -11   2      759.13      792.45     34.03 o 
  -2 -11   2      321.19      335.60     31.15 o 
  -1 -11   2     3437.78     3258.26     40.71 o 
   0 -11   2     5829.98     5589.88     80.07 o 
   1 -11   2     2941.63     2810.22     44.88 o 
   2 -11   2     4994.78     4926.96     62.35 o 
   3 -11   2     2248.00     2171.36     41.72 o 
   4 -11   2       43.26       60.74     35.29 o 
   5 -11   2      433.34      488.39     39.90 o 
   6 -11   2      331.68      354.20     44.46 o 
   7 -11   2       49.61       86.83     54.58 o 
   8 -11   2      109.32       87.90     48.74 o 
   9 -11   2      166.28      190.60     62.67 o 
  10 -11   2        6.52      -24.07     54.62 o 
 -10 -10   2       71.07       73.55     44.42 o 
  -9 -10   2        8.47       31.17     43.14 o 
  -8 -10   2       80.18       95.50     48.15 o 
  -7 -10   2      783.24      841.64     38.17 o 
  -6 -10   2      728.09      732.13     35.53 o 
  -5 -10   2      619.27      615.43     33.39 o 
  -4 -10   2     3411.01     3451.98     42.77 o 
  -3 -10   2       19.15        5.77     30.51 o 
  -2 -10   2      343.46      259.45     29.38 o 
  -1 -10   2       74.60      128.06     30.93 o 
   0 -10   2     2654.34     2632.95     41.00 o 
   1 -10   2      325.70      502.57     29.47 o 
   2 -10   2        2.79        0.38     28.73 o 
   3 -10   2      584.77      534.70     35.34 o 
   4 -10   2      104.15       78.65     33.79 o 
   5 -10   2      770.09      762.88     39.68 o 
   6 -10   2       23.49       73.11     46.28 o 
   7 -10   2       38.88       25.92     44.83 o 
   8 -10   2      248.88      235.97     56.54 o 
   9 -10   2        5.65        4.16     54.44 o 
  10 -10   2      158.45      147.05     57.75 o 
  11 -10   2      530.25      545.03     63.31 o 
 -10  -9   2       66.86       97.57     47.36 o 
  -9  -9   2      226.75      243.42     40.68 o 
  -8  -9   2     1917.62     1957.82     52.37 o 
  -7  -9   2     1864.98     1786.45     40.87 o 
  -6  -9   2      260.81      242.09     33.05 o 
  -5  -9   2     1859.16     1804.78     38.49 o 
  -4  -9   2      894.22      798.78     34.15 o 
  -3  -9   2     1312.90     1449.82     33.98 o 
  -2  -9   2       42.12       31.20     31.86 o 
  -1  -9   2     1372.12     1390.72     31.13 o 
   0  -9   2       66.85       64.52     29.30 o 
   1  -9   2      810.81      733.54     32.64 o 
   2  -9   2       16.64       63.93     28.03 o 
   3  -9   2     8715.15     8694.43     68.74 o 
   4  -9   2     6287.26     6176.23     62.98 o 
   5  -9   2     2833.36     2907.48     48.89 o 
   6  -9   2        1.51       20.57     46.11 o 
   7  -9   2     3549.25     3276.47    136.62 o 
   8  -9   2      256.45      253.52     49.87 o 
   9  -9   2      328.38      346.95     60.19 o 
  10  -9   2      108.60      118.15     63.64 o 
  11  -9   2      217.45      250.65     94.91 o 
 -11  -8   2      543.94      494.70     53.74 o 
 -10  -8   2       80.85       85.62     43.29 o 
  -9  -8   2      195.22      206.34     43.19 o 
  -8  -8   2       99.85       93.58     38.15 o 
  -7  -8   2        0.17       -0.61     39.66 o 
  -6  -8   2      611.25      523.48     32.58 o 
  -5  -8   2       28.40       51.98     30.32 o 
  -4  -8   2     4123.67     3570.68     41.50 o 
  -3  -8   2       14.63       38.96     26.96 o 
  -2  -8   2     2871.31     2814.22     38.43 o 
  -1  -8   2      495.38      526.45     30.03 o 
   0  -8   2     1244.96     1123.01     32.75 o 
   1  -8   2      418.23      456.37     29.76 o 
   2  -8   2     1164.67     1526.03     35.88 o 
   3  -8   2      270.27      315.16     34.57 o 
   4  -8   2       26.39       10.42     33.83 o 
   5  -8   2      333.70      355.57     49.30 o 
   6  -8   2     1619.90     1557.07     52.99 o 
   7  -8   2       56.78       65.74     46.64 o 
   8  -8   2        5.82       21.71     49.33 o 
   9  -8   2      133.60      141.52     47.19 o 
  10  -8   2      812.03      896.52     53.65 o 
  11  -8   2     1467.35     1608.55    100.76 o 
 -11  -7   2      129.20      144.84     44.70 o 
 -10  -7   2       58.71       63.47     44.81 o 
  -9  -7   2      339.05      327.04     44.71 o 
  -8  -7   2     1228.01     1159.66     43.44 o 
  -7  -7   2       46.95       42.41     39.05 o 
  -6  -7   2      869.57      908.67     35.87 o 
  -5  -7   2     2517.47     2670.20     41.51 o 
  -4  -7   2     2422.78     2542.53     38.37 o 
  -3  -7   2     3352.87     3230.28     40.63 o 
  -2  -7   2     5595.73     5652.73     48.93 o 
  -1  -7   2     3475.30     3891.36     44.72 o 
   0  -7   2     1221.57     1369.44     35.70 o 
   1  -7   2     4124.11     4209.34     46.70 o 
   2  -7   2       17.13       47.40     28.63 o 
   3  -7   2    13352.67    13812.95     92.60 o 
   4  -7   2    16653.57    16314.04    202.24 o 
   5  -7   2     2194.49     2185.62     52.73 o 
   6  -7   2      949.80      857.34     58.85 o 
   7  -7   2     1262.88     1314.44     47.67 o 
   8  -7   2     1662.65     1668.59     56.60 o 
   9  -7   2      486.38      496.08     52.62 o 
  10  -7   2      241.66      218.83     54.34 o 
  11  -7   2     1417.55     1485.36     62.36 o 
 -11  -6   2     2998.49     2951.52     78.81 o 
 -10  -6   2      395.60      437.48     47.42 o 
  -9  -6   2       64.97       86.36     37.99 o 
  -8  -6   2       62.93       58.99     38.24 o 
  -7  -6   2      741.96      735.83     33.95 o 
  -6  -6   2       58.17      102.82     41.20 o 
  -5  -6   2      635.49      628.64     31.82 o 
  -4  -6   2    11295.16    11589.18     68.60 o 
  -3  -6   2      124.55      216.07     28.37 o 
  -2  -6   2      779.98      778.03     32.24 o 
  -1  -6   2     1395.03     1300.08     34.54 o 
   0  -6   2    21998.84    23042.68    204.29 o 
   1  -6   2      157.02      152.44     28.76 o 
   2  -6   2     3953.06     3527.13     47.54 o 
   3  -6   2     2996.77     2761.48     49.21 o 
   4  -6   2      146.00       94.85     44.16 o 
   5  -6   2        0.03       20.92     41.11 o 
   6  -6   2       93.55       92.57     39.92 o 
   7  -6   2       40.27       24.38     41.42 o 
   8  -6   2     2076.63     2059.19     55.30 o 
   9  -6   2      155.33      169.84     44.44 o 
  10  -6   2     1276.87     1298.16     70.97 o 
  11  -6   2      977.98     1091.96     59.02 o 
  12  -6   2      133.28      130.39     60.86 o 
 -11  -5   2       66.82       76.12     49.98 o 
 -10  -5   2        2.23        3.92     39.49 o 
  -9  -5   2      255.36      237.56     39.81 o 
  -8  -5   2        5.52       -0.33     34.50 o 
  -7  -5   2      109.99      123.84     32.60 o 
  -6  -5   2     1864.83     1795.95     51.35 o 
  -5  -5   2     2252.60     2617.71     39.74 o 
  -4  -5   2     5429.34     5190.38     47.85 o 
  -3  -5   2    12977.68    12541.84     68.33 o 
  -2  -5   2     1392.37     1630.81     36.07 o 
  -1  -5   2       20.78       47.81     29.34 o 
   0  -5   2     1349.17     1644.19     38.37 o 
   1  -5   2     2910.09     3223.60     48.16 o 
   2  -5   2      312.64      240.84     31.23 o 
   3  -5   2      818.68      788.86     40.87 o 
   4  -5   2     1586.17     1281.32     44.64 o 
   5  -5   2     4757.72     4658.03     67.33 o 
   6  -5   2      206.60      245.75     35.98 o 
   7  -5   2     3626.24     3490.22     55.60 o 
   8  -5   2     1801.81     1788.06     47.62 o 
   9  -5   2       85.57       90.44     45.20 o 
  10  -5   2       91.19      113.66     44.15 o 
  11  -5   2        1.55       21.99     47.20 o 
  12  -5   2      115.86      144.54     57.44 o 
 -11  -4   2     2276.52     2208.35     55.60 o 
 -10  -4   2      325.98      344.44     46.51 o 
  -9  -4   2      364.27      403.29     39.59 o 
  -8  -4   2      330.13      296.82     35.15 o 
  -7  -4   2        3.92        0.29     37.15 o 
  -6  -4   2     1970.43     2065.53     39.69 o 
  -5  -4   2       67.79      109.82     37.44 o 
  -4  -4   2     1258.69     1460.82     38.46 o 
  -3  -4   2     3460.26     3479.80     43.88 o 
  -2  -4   2     1537.97     1547.22     38.55 o 
  -1  -4   2      315.63      324.26     28.40 o 
   0  -4   2    53840.83    57882.17    286.85 o 
   1  -4   2      198.76      254.20     30.87 o 
   2  -4   2      446.10      483.45     37.73 o 
   3  -4   2     2993.67     2911.61     58.39 o 
   4  -4   2     5171.89     5267.41     83.26 o 
   5  -4   2     1635.94     1556.65     48.19 o 
   6  -4   2      960.43     1031.58     41.25 o 
   7  -4   2     5673.88     5235.97     60.08 o 
   8  -4   2      658.35      659.31     44.02 o 
   9  -4   2      213.30      205.59     51.68 o 
  10  -4   2      484.12      534.76     46.58 o 
  11  -4   2      735.17      775.96     51.70 o 
  12  -4   2       12.87       37.01     54.47 o 
 -11  -3   2      231.92      265.05     43.53 o 
 -10  -3   2        2.42       22.09     40.95 o 
  -9  -3   2      150.67      157.55     38.09 o 
  -8  -3   2      260.51      274.37     36.49 o 
  -7  -3   2       62.53       61.21     32.82 o 
  -6  -3   2       22.33       11.06     29.40 o 
  -5  -3   2      406.02      545.62     33.86 o 
  -4  -3   2     1563.10     1588.24     43.82 o 
  -3  -3   2    15158.08    16267.76     97.16 o 
  -2  -3   2       54.02       71.28     26.73 o 
  -1  -3   2    14524.25    15612.19     90.75 o 
   0  -3   2    15937.05    15872.07     99.21 o 
   1  -3   2    18296.05    18802.44    128.03 o 
   2  -3   2      138.67      248.84     42.25 o 
   3  -3   2    11808.47    11895.83    104.82 o 
   4  -3   2     7546.30     7802.47     74.38 o 
   5  -3   2     1977.08     1893.39     47.00 o 
   6  -3   2     3559.47     3625.98     53.84 o 
   7  -3   2     5533.10     5307.82     60.63 o 
   8  -3   2       65.82       57.17     40.42 o 
   9  -3   2        0.25       -2.73     39.54 o 
  10  -3   2        9.03       26.76     43.88 o 
  11  -3   2      859.09      856.04     51.12 o 
  12  -3   2       21.16        7.68     50.43 o 
 -11  -2   2      674.83      697.74     47.18 o 
 -10  -2   2      368.56      385.57     41.71 o 
  -9  -2   2       72.71       39.65     39.83 o 
  -8  -2   2      531.59      548.71     36.47 o 
  -7  -2   2     2067.39     1871.72     39.45 o 
  -6  -2   2     1562.81     1488.44     37.19 o 
  -5  -2   2      372.68      388.30     31.57 o 
  -4  -2   2     1247.16     1230.68     36.97 o 
  -3  -2   2        2.83       54.65     30.55 o 
  -2  -2   2     9256.27     9863.39    101.90 o 
  -1  -2   2     1880.33     2227.08     45.67 o 
   0  -2   2    57259.14    56622.98    252.93 o 
   1  -2   2     6739.58     6768.10     85.00 o 
   2  -2   2    62486.59    65601.83    591.41 o 
   3  -2   2      254.91      267.51     37.10 o 
   4  -2   2     5293.75     5155.42     64.50 o 
   5  -2   2       43.54       62.69     35.29 o 
   6  -2   2        0.65        5.43     34.56 o 
   7  -2   2      174.74      195.34     37.64 o 
   8  -2   2      214.12      237.50     39.43 o 
   9  -2   2      555.86      591.88     44.05 o 
  10  -2   2     1617.82     1662.46     48.30 o 
  11  -2   2       24.72       42.82     47.98 o 
  12  -2   2      329.36      312.13     53.59 o 
 -11  -1   2       32.27       49.25     44.22 o 
 -10  -1   2      128.02      169.90     39.29 o 
  -9  -1   2        4.26       16.77     36.32 o 
  -8  -1   2      131.76      126.98     36.72 o 
  -7  -1   2       87.24       92.88     32.68 o 
  -6  -1   2        0.20       -5.18     29.43 o 
  -5  -1   2     2291.38     2180.69     38.17 o 
  -4  -1   2        8.15        7.81     29.06 o 
  -3  -1   2    11828.22    12262.52    138.92 o 
  -2  -1   2     1270.69     1234.65     43.80 o 
  -1  -1   2     4541.45     4397.81     61.09 o 
   0  -1   2    11604.30    12686.33    155.61 o 
   1  -1   2     2807.67     3749.69     75.42 o 
   2  -1   2     3822.95     3399.20     70.82 o 
   3  -1   2    19606.57    20009.41    215.97 o 
   4  -1   2     2021.52     2200.39     47.94 o 
   5  -1   2     1267.05     1438.50     46.13 o 
   6  -1   2      175.98      130.26     35.85 o 
   7  -1   2    14124.33    13742.28    266.51 o 
   8  -1   2     1238.09     1371.78     45.05 o 
   9  -1   2       55.15       45.26     37.55 o 
  10  -1   2        9.60       32.50     43.60 o 
  11  -1   2      134.35      145.57     47.79 o 
  12  -1   2      154.84      191.31     51.09 o 
 -12   0   2       46.05       38.38     48.63 o 
 -11   0   2       27.44       13.76     45.29 o 
 -10   0   2      891.05      841.04     44.13 o 
  -9   0   2     1947.30     1910.97     44.86 o 
  -8   0   2     2949.53     2874.90     69.58 o 
  -7   0   2     5744.12     5545.68     57.45 o 
  -6   0   2        4.03       -7.46     33.08 o 
  -5   0   2      222.67      205.41     31.01 o 
  -4   0   2      125.88      105.85     28.19 o 
  -3   0   2     1694.81     1865.88     45.24 o 
  -2   0   2      466.07      443.39     34.27 o 
   0   0   2    47341.32    47752.19    522.71 o 
   1   0   2      799.42     1196.21     51.43 o 
   2   0   2     2363.77     2853.92     67.45 o 
   3   0   2      451.25      485.86     38.89 o 
   4   0   2     1675.86     1743.81     45.28 o 
   5   0   2      356.26      328.64     36.06 o 
   6   0   2       29.73       40.20     34.99 o 
   7   0   2       67.15       66.66     42.96 o 
   8   0   2       12.00       36.23     36.60 o 
   9   0   2        4.17       30.36     38.48 o 
  10   0   2     1906.64     1967.56     51.52 o 
  11   0   2       59.49       67.06     47.46 o 
  12   0   2        1.68       25.60     51.59 o 
 -12   1   2       24.56       57.19     50.37 o 
 -11   1   2       30.96       41.43     44.10 o 
 -10   1   2       18.99       27.89     42.27 o 
  -9   1   2       17.05       23.38     38.84 o 
  -8   1   2      594.48      597.18     38.49 o 
  -7   1   2     1482.47     1352.10     38.59 o 
  -6   1   2       80.40      106.42     31.30 o 
  -5   1   2     2542.62     2977.81     42.84 o 
  -4   1   2      459.11      597.20     36.89 o 
  -3   1   2     3629.66     3315.87     50.96 o 
  -2   1   2    11782.40    12869.28    315.08 o 
  -1   1   2     6696.30     7222.20    124.33 o 
   0   1   2    10994.77    13870.03    117.29 o 
   1   1   2     1586.52     1904.37     59.13 o 
   2   1   2     5890.48     6043.07     91.22 o 
   3   1   2    13538.95    13806.43    107.81 o 
   4   1   2     2488.78     2513.52     50.22 o 
   5   1   2     2012.19     2106.35     44.75 o 
   6   1   2       12.92        5.63     35.98 o 
   7   1   2     1125.90     1130.07     41.87 o 
   8   1   2     3791.66     3533.08     52.16 o 
   9   1   2      327.96      299.73     40.60 o 
  10   1   2     1201.20     1160.09     47.81 o 
  11   1   2      329.80      362.53     49.21 o 
  12   1   2      425.17      455.57     53.71 o 
 -11   2   2        5.16        2.11     45.17 o 
 -10   2   2      541.82      486.96     43.20 o 
  -9   2   2      672.24      687.21     39.23 o 
  -8   2   2     1505.09     1458.32     41.33 o 
  -7   2   2     7447.95     7219.84     86.98 o 
  -6   2   2      200.91      228.93     34.36 o 
  -5   2   2     5336.04     5356.66    132.67 o 
  -4   2   2     2561.92     2611.45     55.92 o 
  -3   2   2     4743.30     4580.96     88.53 o 
  -2   2   2    67072.95    66840.88    215.66 o 
  -1   2   2      754.86      906.15     35.76 o 
   0   2   2      248.25      594.86     36.62 o 
   1   2   2      500.70      577.38     41.63 o 
   2   2   2       11.96       42.28     41.35 o 
   3   2   2     5724.64     5819.72     74.26 o 
   4   2   2     2702.15     2780.43     52.60 o 
   5   2   2      359.67      323.96     36.76 o 
   6   2   2      227.12      249.99     34.42 o 
   7   2   2      946.51      850.40     40.28 o 
   8   2   2     1973.91     1929.76     55.29 o 
   9   2   2      157.44      163.32     40.62 o 
  10   2   2       10.85       38.77     44.30 o 
  11   2   2      217.40      216.01     47.75 o 
  12   2   2        0.55       16.84     54.16 o 
 -11   3   2      285.67      302.40     47.54 o 
 -10   3   2      208.71      260.02     43.47 o 
  -9   3   2      203.83      208.57     41.04 o 
  -8   3   2     2584.95     2557.80     48.03 o 
  -7   3   2     1444.47     1493.38     37.36 o 
  -6   3   2      142.58      125.85     34.92 o 
  -5   3   2      433.81      418.21     33.25 o 
  -4   3   2     1870.94     1701.67     47.99 o 
  -3   3   2     3980.01     4259.71     50.13 o 
  -2   3   2     1813.94     1607.23     38.70 o 
  -1   3   2    41046.80    41914.49    172.85 o 
   0   3   2     1674.16     1251.54     40.90 o 
   1   3   2    14642.57    14301.85    126.19 o 
   2   3   2     2800.44     3324.62     58.88 o 
   3   3   2      777.04      805.34     48.40 o 
   4   3   2     4759.23     4688.44     62.06 o 
   5   3   2     4752.83     4349.09     57.45 o 
   6   3   2        3.81       18.41     36.34 o 
   7   3   2      925.17      889.81     41.19 o 
   8   3   2       88.40      102.14     39.64 o 
   9   3   2     1387.38     1323.53     55.23 o 
  10   3   2      116.60      169.17     41.92 o 
  11   3   2     1554.80     1513.62     53.24 o 
  12   3   2     1016.29      971.27     56.56 o 
 -11   4   2        0.49       15.34     49.26 o 
 -10   4   2        0.84       18.73     43.26 o 
  -9   4   2      135.57      153.92     38.92 o 
  -8   4   2      553.33      583.91     37.56 o 
  -7   4   2      343.48      340.05     34.44 o 
  -6   4   2     1530.48     1461.12     44.21 o 
  -5   4   2     1434.10     1373.37     47.63 o 
  -4   4   2    11322.38    11061.43     68.34 o 
  -3   4   2      696.33      729.64     32.15 o 
  -2   4   2      138.26      105.72     30.51 o 
  -1   4   2      112.83      258.19     32.08 o 
   0   4   2    98163.99   103068.94    784.79 o 
   1   4   2     1688.42     1483.51     41.75 o 
   2   4   2     5167.29     5858.84     67.31 o 
   3   4   2     1941.22     1932.07     46.15 o 
   4   4   2     8117.16     7943.62     96.89 o 
   5   4   2      425.81      493.03     35.06 o 
   6   4   2     2470.08     2427.95     48.73 o 
   7   4   2     1084.57      982.49     40.74 o 
   8   4   2      430.17      433.18     38.80 o 
   9   4   2       57.64       53.09     40.61 o 
  10   4   2      106.01      134.37     45.21 o 
  11   4   2      257.06      264.29     46.44 o 
  12   4   2      130.10      123.10     54.37 o 
 -11   5   2     1987.93     1959.13     55.73 o 
 -10   5   2      281.69      249.92     46.60 o 
  -9   5   2      126.67       95.94     42.60 o 
  -8   5   2     1498.91     1476.24     42.63 o 
  -7   5   2      157.11      172.99     33.14 o 
  -6   5   2      756.78      750.64     46.24 o 
  -5   5   2      248.50      297.58     33.34 o 
  -4   5   2     2807.71     2748.75     41.65 o 
  -3   5   2      111.25      200.19     29.21 o 
  -2   5   2      572.75      629.87     35.63 o 
  -1   5   2    16233.96    17247.87    193.22 o 
   0   5   2    15418.83    15409.80    112.31 o 
   1   5   2    33106.30    35619.06    505.08 o 
   2   5   2       47.44        8.43     29.39 o 
   3   5   2     2861.19     3175.55     49.48 o 
   4   5   2      696.60      636.39     34.65 o 
   5   5   2     3903.57     4026.59     59.41 o 
   6   5   2       75.14       79.11     35.73 o 
   7   5   2     1525.08     1585.27     46.37 o 
   8   5   2        6.62       29.07     41.63 o 
   9   5   2     2534.74     2634.33     50.97 o 
  10   5   2       16.50       31.00     53.04 o 
  11   5   2     2108.39     2162.45     59.01 o 
  12   5   2       76.57      102.37     53.30 o 
 -11   6   2      703.37      740.74     50.41 o 
 -10   6   2        2.86       16.79     46.23 o 
  -9   6   2        7.33       -0.46     43.30 o 
  -8   6   2        8.99       21.62     37.52 o 
  -7   6   2       71.98       98.26     49.54 o 
  -6   6   2      679.93      643.88     34.12 o 
  -5   6   2       94.16       86.43     30.79 o 
  -4   6   2    12452.61    11833.70    133.04 o 
  -3   6   2     8469.12     7882.07     61.23 o 
  -2   6   2      114.61      232.80     30.95 o 
  -1   6   2       71.28      236.24     30.63 o 
   0   6   2    15648.95    16487.06    217.53 o 
   1   6   2     1895.64     2322.67     40.42 o 
   2   6   2       53.77       95.60     30.07 o 
   3   6   2      815.13      916.32     38.48 o 
   4   6   2      824.55      772.16     36.82 o 
   5   6   2       39.27       60.53     35.13 o 
   6   6   2      325.33      310.90     36.29 o 
   7   6   2     1100.28     1171.94     43.26 o 
   8   6   2       91.24       95.36     43.14 o 
   9   6   2        3.63        0.66     46.70 o 
  10   6   2     1058.65     1058.06     66.82 o 
  11   6   2      623.11      617.43     52.02 o 
  12   6   2       39.02       54.06     67.51 o 
 -11   7   2     1304.12     1436.16     51.74 o 
 -10   7   2      109.65      115.35     47.68 o 
  -9   7   2      630.36      671.64     46.23 o 
  -8   7   2      714.83      771.26     47.42 o 
  -7   7   2      226.34      241.47     45.06 o 
  -6   7   2     2016.59     1868.76     43.41 o 
  -5   7   2      618.46      614.04     33.47 o 
  -4   7   2     1214.89     1118.27     39.38 o 
  -3   7   2     5823.82     6197.30     54.98 o 
  -2   7   2     1317.71     1313.89     35.78 o 
  -1   7   2     2880.19     2679.54     43.74 o 
   0   7   2    17400.41    17897.77    148.01 o 
   1   7   2     6067.07     5458.25     79.71 o 
   2   7   2       75.13       41.42     27.93 o 
   3   7   2    14985.71    14387.79    184.54 o 
   4   7   2    14863.57    13899.66     91.71 o 
   5   7   2      821.84      826.25     36.03 o 
   6   7   2      636.90      535.51     35.97 o 
   7   7   2      107.68       67.49     36.73 o 
   8   7   2      199.09      221.98     45.25 o 
   9   7   2       79.42      117.58     41.57 o 
  10   7   2      354.59      309.60     52.42 o 
  11   7   2      179.07      232.36     72.44 o 
 -11   8   2      696.89      791.15     53.96 o 
 -10   8   2      101.01      104.61     46.52 o 
  -9   8   2        1.10       13.34     45.88 o 
  -8   8   2       26.77       28.47     46.23 o 
  -7   8   2       13.54       -2.67     36.63 o 
  -6   8   2       28.85       24.63     38.22 o 
  -5   8   2      121.52      112.46     31.52 o 
  -4   8   2     5812.68     5714.03     67.20 o 
  -3   8   2     1122.76      994.12     36.24 o 
  -2   8   2     4899.63     5382.38     62.32 o 
  -1   8   2      366.36      395.41     27.58 o 
   0   8   2      218.02      107.55     27.90 o 
   1   8   2      685.55      795.58     30.52 o 
   2   8   2     2824.81     3191.99     41.88 o 
   3   8   2      637.00      782.61     33.28 o 
   4   8   2     1219.86     1171.96     35.98 o 
   5   8   2     1309.39     1344.04     38.02 o 
   6   8   2       10.01       12.60     33.63 o 
   7   8   2     3407.94     3333.73     62.95 o 
   8   8   2      211.28      257.12     46.59 o 
   9   8   2      685.61      682.44     44.84 o 
  10   8   2     1733.94     1768.39     59.28 o 
  11   8   2     2078.67     2143.31     86.23 o 
 -11   9   2      108.34       95.39     52.84 o 
 -10   9   2       36.32       50.98     50.47 o 
  -9   9   2      507.37      537.92     58.68 o 
  -8   9   2      288.93      272.05     45.27 o 
  -7   9   2       13.88       32.75     37.30 o 
  -6   9   2     1484.48     1441.92     39.30 o 
  -5   9   2       53.21       42.31     32.66 o 
  -4   9   2     2659.03     2522.51     40.43 o 
  -3   9   2     4175.72     4215.10     44.41 o 
  -2   9   2      882.72      872.41     34.30 o 
  -1   9   2     4686.34     4997.01     46.68 o 
   0   9   2    12143.14    11950.63    190.50 o 
   1   9   2     1891.24     1999.87     37.70 o 
   2   9   2     2183.31     2010.73     38.23 o 
   3   9   2     7125.83     7452.04     67.70 o 
   4   9   2     6823.02     6952.69     61.08 o 
   5   9   2     1423.38     1471.27     40.70 o 
   6   9   2      598.03      643.29     42.01 o 
   7   9   2       52.94       62.54     37.32 o 
   8   9   2       95.15       84.95     43.37 o 
   9   9   2     1652.83     1640.61     50.12 o 
  10   9   2      319.06      361.93     55.98 o 
  11   9   2       85.28       63.76     93.13 o 
 -10  10   2      156.82      194.76     46.37 o 
  -9  10   2        0.30        2.51     53.69 o 
  -8  10   2       16.79       37.35     45.97 o 
  -7  10   2      103.44      122.46     40.72 o 
  -6  10   2      195.99      185.35     40.84 o 
  -5  10   2      127.85      124.25     32.46 o 
  -4  10   2       38.56       66.75     34.10 o 
  -3  10   2     1355.59     1263.08     34.92 o 
  -2  10   2     3828.92     3949.78     65.28 o 
  -1  10   2      441.43      456.53     32.76 o 
   0  10   2    39062.90    39895.95    549.26 o 
   1  10   2      903.85     1235.29     33.94 o 
   2  10   2       68.90      108.54     28.90 o 
   3  10   2     3109.73     2637.84     40.36 o 
   4  10   2       11.76        4.34     33.23 o 
   5  10   2     3998.47     3864.71     53.89 o 
   6  10   2      188.19      193.21     36.98 o 
   7  10   2     4616.51     4452.31     56.67 o 
   8  10   2      572.33      596.81     47.71 o 
   9  10   2      414.18      463.43     54.61 o 
  10  10   2     1164.61     1245.80     66.10 o 
  11  10   2       87.33      131.49     94.07 o 
 -10  11   2       18.83       26.37     52.29 o 
  -9  11   2       75.71       77.68     63.06 o 
  -8  11   2      800.35      799.29     50.72 o 
  -7  11   2     1611.64     1596.48     42.67 o 
  -6  11   2        5.00       24.57     38.85 o 
  -5  11   2     1831.39     1924.23     40.53 o 
  -4  11   2      336.60      369.47     33.03 o 
  -3  11   2     2277.60     2279.96     44.78 o 
  -2  11   2      600.68      702.18     32.34 o 
   0  11   2     2806.15     2904.59     44.82 o 
   1  11   2     1565.39     1914.29     36.96 o 
   2  11   2      799.85      880.05     32.54 o 
   3  11   2      780.17      689.38     36.71 o 
   4  11   2      153.67      128.48     34.34 o 
   5  11   2     1924.02     2006.35     41.49 o 
   6  11   2      426.22      444.59     39.38 o 
   7  11   2     1648.89     1665.78     46.31 o 
   8  11   2      793.10      803.35     43.95 o 
   9  11   2       11.25       41.15     49.27 o 
  10  11   2      104.04      136.16     56.99 o 
 -10  12   2     1054.62      930.79     72.91 o 
  -9  12   2      276.07      291.63     54.58 o 
  -8  12   2     1015.35     1020.60     45.97 o 
  -7  12   2     1167.82     1145.59     46.20 o 
  -6  12   2        8.49        4.32     36.19 o 
  -5  12   2      988.33      950.23     39.96 o 
  -4  12   2      154.36      182.18     35.95 o 
  -3  12   2      718.18      667.47     33.31 o 
  -2  12   2     2525.50     2621.52     39.33 o 
  -1  12   2      118.16       57.88     29.30 o 
   0  12   2    26731.67    25505.58    241.29 o 
   1  12   2      475.17      533.31     32.05 o 
   2  12   2     2947.71     2679.81     62.20 o 
   3  12   2     1403.26     1419.76     38.80 o 
   4  12   2       40.46       19.10     31.59 o 
   5  12   2      119.70      110.32     36.09 o 
   6  12   2      144.11      166.68     37.57 o 
   7  12   2      843.44      846.00     43.57 o 
   8  12   2       13.28        1.40     41.12 o 
   9  12   2       49.55       77.35     49.79 o 
  10  12   2      445.90      412.65     67.12 o 
  -9  13   2      100.25      128.71     57.12 o 
  -8  13   2      172.51      169.84     48.28 o 
  -7  13   2      838.41      853.14     46.94 o 
  -6  13   2        0.71      -11.25     41.12 o 
  -5  13   2     1316.91     1238.88     39.43 o 
  -4  13   2      771.23      819.88     35.85 o 
  -3  13   2      201.50      185.14     33.75 o 
  -2  13   2      660.63      605.35     33.15 o 
  -1  13   2      226.68      324.77     34.00 o 
   0  13   2      642.87      583.83     31.43 o 
   1  13   2      736.19      839.89     37.01 o 
   2  13   2      303.41      266.37     30.28 o 
   3  13   2      699.43      727.30     34.68 o 
   4  13   2       45.63       56.89     34.73 o 
   5  13   2       30.03       30.62     34.98 o 
   6  13   2       12.27       14.92     35.67 o 
   7  13   2      645.98      574.24     42.97 o 
   8  13   2      488.89      558.07     47.72 o 
   9  13   2      157.78      139.44     50.05 o 
  10  13   2       92.78       79.84     67.99 o 
  -9  14   2      793.86      799.21     53.84 o 
  -8  14   2      851.38      883.55     56.95 o 
  -7  14   2     1914.88     1968.07     48.95 o 
  -6  14   2      106.27      104.66     41.62 o 
  -5  14   2       69.85       80.81     39.51 o 
  -4  14   2        0.92       -2.33     35.30 o 
  -3  14   2       11.96       43.97     33.82 o 
  -2  14   2       20.12       -1.80     33.45 o 
  -1  14   2       35.40       63.70     33.09 o 
   0  14   2     3394.64     3303.47     55.30 o 
   1  14   2      132.29      115.29     33.38 o 
   2  14   2     1193.00     1150.45     36.75 o 
   3  14   2      482.14      440.66     35.18 o 
   4  14   2     1726.29     1709.83     38.54 o 
   5  14   2      147.14      172.01     35.22 o 
   6  14   2        2.04       16.63     39.39 o 
   7  14   2        1.71        5.23     39.18 o 
   8  14   2       47.63       57.76     50.25 o 
   9  14   2      103.69       95.20     51.41 o 
  -8  15   2       39.26       68.62     51.32 o 
  -7  15   2      247.73      267.62     44.32 o 
  -6  15   2      607.72      612.58     48.51 o 
  -5  15   2      717.01      740.30     40.18 o 
  -4  15   2     1476.07     1525.43     40.29 o 
  -3  15   2      226.23      267.30     34.38 o 
  -2  15   2      770.88      716.59     36.85 o 
  -1  15   2      812.49      737.18     38.76 o 
   0  15   2     1006.19      901.78     33.97 o 
   1  15   2      285.55      258.58     33.66 o 
   2  15   2      343.60      329.59     35.58 o 
   3  15   2      796.79      823.08     37.61 o 
   4  15   2      261.63      271.69     34.54 o 
   5  15   2      982.59      960.19     38.30 o 
   6  15   2      225.50      230.39     40.97 o 
   7  15   2      702.34      721.33     46.14 o 
   8  15   2      139.18      159.51     48.41 o 
   9  15   2      118.85      110.85     50.22 o 
  -8  16   2      165.28      152.26     58.46 o 
  -7  16   2      731.57      773.36     50.65 o 
  -6  16   2      288.57      296.25     46.54 o 
  -5  16   2       74.65       55.83     39.10 o 
  -4  16   2       48.86       67.47     40.17 o 
  -3  16   2      341.81      382.60     39.30 o 
  -2  16   2     1671.59     1617.46     42.70 o 
  -1  16   2     1118.56     1002.42     39.29 o 
   0  16   2      126.37      104.53     35.66 o 
   1  16   2      869.41      853.92     39.49 o 
   2  16   2      133.70      140.28     34.81 o 
   3  16   2     1677.61     1539.95     38.77 o 
   4  16   2      554.63      568.92     38.56 o 
   5  16   2       24.65       35.31     36.15 o 
   6  16   2       15.43       -3.05     39.69 o 
   7  16   2      757.69      722.88     46.28 o 
   8  16   2       22.59       -3.01     46.32 o 
  -7  17   2        2.10       34.13     46.18 o 
  -6  17   2      522.16      497.42     47.37 o 
  -5  17   2      169.05      156.74     40.65 o 
  -4  17   2     1202.93     1183.85     46.65 o 
  -3  17   2       17.03       36.54     36.95 o 
  -2  17   2      134.33      105.72     38.37 o 
  -1  17   2     1457.38     1347.70     37.37 o 
   0  17   2      500.12      621.16     38.53 o 
   1  17   2      178.31      150.09     34.99 o 
   2  17   2      256.81      252.37     34.94 o 
   3  17   2      274.74      295.35     38.31 o 
   4  17   2      120.63      105.29     36.80 o 
   5  17   2        1.50       61.65     42.61 o 
   6  17   2      215.01      210.10     46.97 o 
   7  17   2       10.81       -3.45     45.56 o 
   8  17   2      269.01      244.55     54.83 o 
  -6  18   2      219.46      257.71     51.90 o 
  -5  18   2      115.35      135.99     45.86 o 
  -4  18   2      153.57      191.21     43.11 o 
  -3  18   2      498.78      515.06     39.33 o 
  -2  18   2       89.04       91.14     39.16 o 
  -1  18   2       53.02       45.93     38.58 o 
   0  18   2      184.29      189.97     36.79 o 
   1  18   2      122.54      148.94     36.63 o 
   2  18   2      611.38      570.64     36.39 o 
   3  18   2       10.51       26.84     36.56 o 
   4  18   2     2930.19     2971.69     64.04 o 
   5  18   2      179.56      196.70     42.80 o 
   6  18   2       87.92       91.25     40.62 o 
   7  18   2      379.89      391.90     45.65 o 
  -6  19   2       18.66       16.96     48.97 o 
  -5  19   2      105.70      130.90     44.40 o 
  -4  19   2       79.99      128.66     45.71 o 
  -3  19   2      220.26      275.06     40.29 o 
  -2  19   2        9.23       20.43     43.78 o 
  -1  19   2     1841.24     1744.94     44.35 o 
   0  19   2      176.07      154.56     38.38 o 
   1  19   2     1416.07     1413.25     43.49 o 
   2  19   2      307.03      326.87     40.79 o 
   3  19   2      784.83      824.36     40.89 o 
   4  19   2      201.01      246.06     40.35 o 
   5  19   2       11.54       25.83     46.10 o 
   6  19   2      259.67      258.58     44.17 o 
  -5  20   2        1.23       11.45     46.34 o 
  -4  20   2     1548.96     1609.09     48.28 o 
  -3  20   2      165.88      193.57     44.23 o 
  -2  20   2        1.82       14.37     40.30 o 
  -1  20   2        2.34      -13.35     41.97 o 
   0  20   2      769.43      792.34     46.21 o 
   1  20   2      348.61      298.20     42.09 o 
   2  20   2       41.73       56.63     41.91 o 
   3  20   2       26.09       26.88     42.67 o 
   4  20   2     1636.09     1695.06     48.20 o 
   5  20   2      190.20      223.72     45.62 o 
  -3  21   2       14.47       29.35     43.18 o 
  -2  21   2      401.59      431.91     43.80 o 
  -1  21   2      294.97      334.54     42.37 o 
   0  21   2       62.95      147.59     41.54 o 
   1  21   2      495.77      485.33     40.20 o 
   2  21   2      180.75      149.50     41.70 o 
   3  21   2      185.60      194.39     44.34 o 
   0  22   2      462.40      399.17     47.21 o 
   1  22   2        1.69       45.49     48.92 o 
  -2 -21   3      132.56      151.72     45.59 o 
  -1 -21   3       56.15       30.76     42.91 o 
   0 -21   3        8.60       27.78     39.80 o 
   1 -21   3       26.50       51.35     43.99 o 
   2 -21   3      619.24      625.44     46.40 o 
   3 -21   3      258.66      295.49     47.44 o 
  -4 -20   3      300.16      277.80     46.44 o 
  -3 -20   3      362.67      339.65     47.90 o 
  -2 -20   3      196.41      219.00     46.22 o 
  -1 -20   3      117.21      170.16     45.65 o 
   0 -20   3       12.94       16.23     40.09 o 
   1 -20   3      111.69      132.76     40.21 o 
   2 -20   3       92.79       74.35     40.66 o 
   3 -20   3       36.70       45.70     43.22 o 
   4 -20   3       58.27       86.01     46.02 o 
   5 -20   3      335.13      357.41     61.28 o 
  -5 -19   3       33.28       31.57     44.38 o 
  -4 -19   3      220.49      212.82     46.92 o 
  -3 -19   3      165.58      173.02     42.72 o 
  -2 -19   3        8.13       36.92     43.84 o 
  -1 -19   3      540.50      612.52     42.43 o 
   0 -19   3       44.46       80.60     38.40 o 
   1 -19   3      191.09      212.94     36.65 o 
   2 -19   3      124.33      148.09     41.10 o 
   3 -19   3     1810.95     1937.79     47.70 o 
   4 -19   3      274.18      238.12     41.99 o 
   5 -19   3     1390.03     1433.61     50.62 o 
   6 -19   3     1017.68     1036.16     59.27 o 
  -6 -18   3        6.64        9.92     42.37 o 
  -5 -18   3      602.71      654.28     44.99 o 
  -4 -18   3       49.70       45.68     37.56 o 
  -3 -18   3      568.25      556.43     44.48 o 
  -2 -18   3      594.86      567.59     41.08 o 
  -1 -18   3        6.15        4.94     37.16 o 
   0 -18   3       31.78       39.00     36.70 o 
   1 -18   3       13.98        5.01     36.75 o 
   2 -18   3       40.41       72.82     37.88 o 
   3 -18   3        2.61       -4.81     38.45 o 
   4 -18   3        0.07        6.08     42.57 o 
   5 -18   3       19.63       20.15     46.21 o 
   6 -18   3      153.83      167.32     47.48 o 
   7 -18   3       81.15      116.52     61.61 o 
  -7 -17   3       42.74       33.45     61.30 o 
  -6 -17   3       50.39       80.62     45.70 o 
  -5 -17   3      784.37      793.98     43.35 o 
  -4 -17   3     1605.80     1567.56     43.36 o 
  -3 -17   3       37.95       76.44     35.69 o 
  -2 -17   3     1885.97     1818.14     40.93 o 
  -1 -17   3      111.88      152.68     35.79 o 
   0 -17   3        5.04        8.17     36.74 o 
   1 -17   3      152.93      163.75     35.69 o 
   2 -17   3        5.15       17.75     37.99 o 
   3 -17   3      751.33      748.52     41.79 o 
   4 -17   3       13.56       10.40     38.93 o 
   5 -17   3     1907.21     1828.17     46.78 o 
   6 -17   3      521.67      569.89     49.62 o 
   7 -17   3        3.00       54.37     54.03 o 
   8 -17   3       13.05        2.13     71.43 o 
  -7 -16   3        8.65       29.19     54.00 o 
  -6 -16   3        3.14       36.32     42.76 o 
  -5 -16   3      268.42      271.55     40.82 o 
  -4 -16   3       34.97       27.82     35.99 o 
  -3 -16   3      475.80      452.03     40.84 o 
  -2 -16   3      348.20      354.85     37.43 o 
  -1 -16   3      783.05      819.71     36.91 o 
   0 -16   3       20.05       43.54     32.95 o 
   1 -16   3     1148.02     1229.77     37.50 o 
   2 -16   3      925.26      912.17     39.42 o 
   3 -16   3      226.32      221.01     38.28 o 
   4 -16   3     2834.94     2895.27     59.56 o 
   5 -16   3      501.24      478.07     41.30 o 
   6 -16   3      301.33      407.29     57.07 o 
   7 -16   3       51.74       24.33     63.23 o 
   8 -16   3      232.14      274.52     55.65 o 
  -8 -15   3        6.78       25.61     60.75 o 
  -7 -15   3      124.24      131.84     49.87 o 
  -6 -15   3       78.82       53.67     40.27 o 
  -5 -15   3      594.72      564.21     37.44 o 
  -4 -15   3      418.98      447.83     34.88 o 
  -3 -15   3      803.39      790.07     36.43 o 
  -2 -15   3      377.22      415.83     34.73 o 
  -1 -15   3        4.90       15.14     33.00 o 
   0 -15   3        0.07        1.23     31.65 o 
   1 -15   3        1.05       -6.79     36.72 o 
   2 -15   3      314.94      356.37     35.42 o 
   3 -15   3      503.60      536.27     39.55 o 
   4 -15   3      127.62      136.82     37.29 o 
   5 -15   3     1409.03     1343.30     43.52 o 
   6 -15   3     1736.45     1675.24     48.30 o 
   7 -15   3      130.23      131.72     50.95 o 
   8 -15   3       68.93       39.13     58.85 o 
   9 -15   3      169.36      196.58     62.66 o 
  -8 -14   3      501.76      481.82     55.00 o 
  -7 -14   3        0.40        5.05     48.04 o 
  -6 -14   3      570.76      605.05     40.41 o 
  -5 -14   3      951.81      927.96     39.25 o 
  -4 -14   3       78.02       49.43     34.03 o 
  -3 -14   3     1039.37     1013.52     34.87 o 
  -2 -14   3      308.96      383.15     35.65 o 
  -1 -14   3     6535.80     6393.94    100.96 o 
   0 -14   3       38.89       53.75     33.73 o 
   1 -14   3     4108.32     3976.95     44.72 o 
   2 -14   3      738.78      768.57     38.08 o 
   3 -14   3     1813.09     1883.31     41.48 o 
   4 -14   3     1507.36     1487.54     44.53 o 
   5 -14   3     2257.48     2229.23     50.73 o 
   6 -14   3      179.65      183.35     48.38 o 
   7 -14   3        0.27        5.78     48.60 o 
   8 -14   3      395.24      424.07     58.05 o 
   9 -14   3      403.56      424.06     60.61 o 
  -9 -13   3      190.85      170.10     45.48 o 
  -8 -13   3      180.41      192.43     49.83 o 
  -7 -13   3      561.08      535.13     47.12 o 
  -6 -13   3      616.89      636.79     40.42 o 
  -5 -13   3        5.81        8.30     34.26 o 
  -4 -13   3       94.34       91.77     33.10 o 
  -3 -13   3      168.97      184.08     36.10 o 
  -2 -13   3      979.92      911.97     32.80 o 
  -1 -13   3     2297.88     2251.91     38.16 o 
   0 -13   3       26.81       44.56     28.78 o 
   1 -13   3      136.26      162.05     32.16 o 
   2 -13   3       80.17       56.62     32.49 o 
   3 -13   3      552.34      559.87     34.76 o 
   4 -13   3      224.61      210.74     37.69 o 
   5 -13   3      770.48      791.79     40.23 o 
   6 -13   3      655.81      717.34     52.28 o 
   7 -13   3       11.45       24.88     52.08 o 
   8 -13   3      108.42       69.35     50.52 o 
   9 -13   3     1698.28     1682.11     63.75 o 
  10 -13   3        1.88       42.00     62.83 o 
  -9 -12   3     1434.08     1446.71     54.13 o 
  -8 -12   3     1862.55     1884.11     45.15 o 
  -7 -12   3       16.22       43.48     43.84 o 
  -6 -12   3     3329.40     3270.70     48.21 o 
  -5 -12   3      146.17      144.29     33.12 o 
  -4 -12   3        4.72        2.44     32.12 o 
  -3 -12   3      686.62      672.84     31.91 o 
  -2 -12   3     1292.40     1196.80     36.45 o 
  -1 -12   3      555.98      531.19     32.31 o 
   0 -12   3       16.56       -4.60     32.48 o 
   1 -12   3     4685.13     4278.90     44.96 o 
   2 -12   3     3201.08     3242.79     42.74 o 
   3 -12   3      341.73      396.03     33.76 o 
   4 -12   3     2146.07     2124.60     41.43 o 
   5 -12   3       31.95       25.13     39.82 o 
   6 -12   3      504.00      472.10     45.87 o 
   7 -12   3      495.60      500.67     47.85 o 
   8 -12   3      109.10      126.07     53.18 o 
   9 -12   3        8.09       50.32     51.40 o 
  10 -12   3        0.38       -9.67     59.91 o 
 -10 -11   3       58.36       68.34     54.04 o 
  -9 -11   3      109.86      128.75     43.20 o 
  -8 -11   3        5.15       45.13     45.08 o 
  -7 -11   3      370.41      379.26     44.17 o 
  -6 -11   3       37.12       61.10     34.36 o 
  -5 -11   3     1013.20     1082.54     37.44 o 
  -4 -11   3      151.31      180.39     31.17 o 
  -3 -11   3      146.44      148.05     31.98 o 
  -2 -11   3     2150.28     2250.17     35.95 o 
  -1 -11   3     2484.14     2448.35     38.15 o 
   0 -11   3       36.97       20.40     28.45 o 
   1 -11   3     1980.56     1932.39     35.47 o 
   2 -11   3      106.76      142.81     31.02 o 
   3 -11   3       72.29       92.18     32.80 o 
   4 -11   3        0.18        3.55     33.78 o 
   5 -11   3       90.74      118.09     41.82 o 
   6 -11   3      908.22     1001.98     47.34 o 
   7 -11   3      564.69      508.71     47.78 o 
   8 -11   3       43.70       23.34     51.31 o 
   9 -11   3     3892.96     3815.72     72.99 o 
  10 -11   3      100.05      129.28     58.84 o 
  11 -11   3       46.05       47.77     57.81 o 
 -10 -10   3       33.75       48.50     49.15 o 
  -9 -10   3      512.50      603.67     42.34 o 
  -8 -10   3     2401.37     2383.01     47.26 o 
  -7 -10   3        6.32       12.05     41.57 o 
  -6 -10   3     3960.71     3921.83     44.42 o 
  -5 -10   3      590.31      529.10     34.91 o 
  -4 -10   3       24.87       19.93     30.33 o 
  -3 -10   3      284.09      213.41     29.98 o 
  -2 -10   3        0.76        6.62     28.71 o 
  -1 -10   3        7.35       13.92     30.18 o 
   0 -10   3        1.70       -0.68     30.46 o 
   1 -10   3     1097.09     1124.98     33.33 o 
   2 -10   3     3839.67     3777.36     57.56 o 
   3 -10   3        6.50        0.98     30.95 o 
   4 -10   3      229.01      222.12     37.26 o 
   5 -10   3     2076.92     2129.49     50.90 o 
   6 -10   3     3493.42     3468.40     66.90 o 
   7 -10   3     2189.53     2075.21     56.33 o 
   8 -10   3      593.54      598.99     52.91 o 
   9 -10   3        6.15       -1.14     60.83 o 
  10 -10   3       16.12       29.95     57.22 o 
  11 -10   3        0.18       30.54     56.17 o 
 -10  -9   3      168.34      169.26     46.93 o 
  -9  -9   3      481.43      511.62     44.78 o 
  -8  -9   3      631.20      629.65     39.97 o 
  -7  -9   3      200.58      177.39     43.03 o 
  -6  -9   3      151.46      182.81     39.17 o 
  -5  -9   3     2676.27     2466.33     38.95 o 
  -4  -9   3      490.47      475.26     31.81 o 
  -3  -9   3     1817.85     1577.29     36.22 o 
  -2  -9   3     2414.94     2451.58     37.51 o 
  -1  -9   3      115.71      225.56     29.88 o 
   0  -9   3        6.13       22.80     27.72 o 
   1  -9   3       39.44       33.14     29.58 o 
   2  -9   3     1430.64     1493.15     36.43 o 
   3  -9   3       34.73       85.18     30.78 o 
   4  -9   3     1997.41     2041.90     44.98 o 
   5  -9   3       17.11       25.93     39.82 o 
   6  -9   3      964.08      940.79     55.95 o 
   7  -9   3        0.13       21.97     46.80 o 
   8  -9   3      629.31      682.34     47.19 o 
   9  -9   3      209.04      239.10     53.73 o 
  10  -9   3     1118.43     1191.82     82.99 o 
  11  -9   3      508.95      443.92     68.77 o 
 -10  -8   3       31.01       22.84     42.13 o 
  -9  -8   3      487.50      474.38     44.27 o 
  -8  -8   3      301.43      263.72     39.39 o 
  -7  -8   3      492.85      465.96     36.92 o 
  -6  -8   3      337.61      365.50     40.12 o 
  -5  -8   3     1004.96      995.93     35.50 o 
  -4  -8   3      977.11     1006.31     33.15 o 
  -3  -8   3     1284.41     1399.42     35.44 o 
  -2  -8   3     1388.21     1299.95     34.89 o 
  -1  -8   3       88.81      141.45     27.16 o 
   0  -8   3        6.91        8.64     27.93 o 
   1  -8   3     1295.51     1563.26     37.70 o 
   2  -8   3     2765.97     2973.27     41.68 o 
   3  -8   3     3540.47     3469.49     46.14 o 
   4  -8   3      882.37      902.07     46.46 o 
   5  -8   3     4753.57     4494.80     70.14 o 
   6  -8   3     5138.30     4939.03    115.76 o 
   7  -8   3       63.37      104.47     46.77 o 
   8  -8   3     3791.80     3867.87     97.16 o 
   9  -8   3      365.53      374.83     52.64 o 
  10  -8   3       53.55       14.98     54.79 o 
  11  -8   3      224.04      154.36     59.88 o 
 -11  -7   3       37.78       31.24     48.23 o 
 -10  -7   3     1806.42     1847.23     53.15 o 
  -9  -7   3      562.83      587.19     47.69 o 
  -8  -7   3       63.17       43.16     36.00 o 
  -7  -7   3      131.62      147.61     33.26 o 
  -6  -7   3       36.52       43.13     42.33 o 
  -5  -7   3      757.74      771.54     39.53 o 
  -4  -7   3       14.77       25.40     28.92 o 
  -3  -7   3     3096.28     3103.89     41.09 o 
  -2  -7   3     1262.13     1019.01     31.43 o 
  -1  -7   3       45.90      101.49     27.63 o 
   0  -7   3       18.96       28.33     27.12 o 
   1  -7   3      370.26      625.16     30.89 o 
   2  -7   3     3335.21     3076.98     45.53 o 
   3  -7   3     1507.50     1228.88     40.09 o 
   4  -7   3      849.01      984.56     50.04 o 
   5  -7   3     1012.62     1046.32     47.31 o 
   6  -7   3      134.93       97.29     48.52 o 
   7  -7   3       92.81       67.73     45.16 o 
   8  -7   3     1814.34     1777.43     60.61 o 
   9  -7   3      536.01      620.37     58.46 o 
  10  -7   3     1057.80     1091.74     64.19 o 
  11  -7   3       38.99       99.40     91.04 o 
  12  -7   3      447.18      453.46     70.99 o 
 -11  -6   3        9.02       13.69     49.34 o 
 -10  -6   3       11.59       10.22     40.76 o 
  -9  -6   3       26.35       22.08     38.89 o 
  -8  -6   3     1217.60     1220.87     40.11 o 
  -7  -6   3       22.01       25.77     34.12 o 
  -6  -6   3     3472.92     3643.19     46.62 o 
  -5  -6   3     5204.40     4921.08     66.65 o 
  -4  -6   3     1016.52      976.53     32.74 o 
  -3  -6   3      665.56      546.80     28.92 o 
  -2  -6   3     4283.95     4477.68     44.16 o 
  -1  -6   3     9921.65    10521.17     72.30 o 
   0  -6   3       46.13       46.93     28.94 o 
   1  -6   3     2668.62     2383.36     40.35 o 
   2  -6   3      870.86      957.02     34.88 o 
   3  -6   3     7691.29     7045.44     65.89 o 
   4  -6   3     1627.52     1862.74     53.95 o 
   5  -6   3     3787.12     3392.64    124.23 o 
   6  -6   3      653.54      540.01     45.41 o 
   7  -6   3      309.57      322.28     50.84 o 
   8  -6   3     3343.64     3335.58     66.22 o 
   9  -6   3     1152.41     1148.78     60.97 o 
  10  -6   3      554.01      627.06     61.05 o 
  11  -6   3      125.12       98.15     88.43 o 
  12  -6   3       20.91       30.15     67.95 o 
 -11  -5   3       65.69      112.41     47.41 o 
 -10  -5   3     2961.19     2975.80     51.98 o 
  -9  -5   3     1294.91     1225.57     42.27 o 
  -8  -5   3        7.67       34.42     41.61 o 
  -7  -5   3        5.83       15.99     35.54 o 
  -6  -5   3       82.21       81.24     32.11 o 
  -5  -5   3       32.12       19.97     30.56 o 
  -4  -5   3     1650.41     1630.92     41.09 o 
  -3  -5   3      199.59      315.34     35.08 o 
  -2  -5   3      215.38      239.88     29.85 o 
  -1  -5   3       21.98       60.38     26.42 o 
   0  -5   3        9.58       15.73     24.91 o 
   1  -5   3     1102.27      978.72     35.22 o 
   2  -5   3     6000.75     6271.68     66.08 o 
   3  -5   3     1998.05     2084.03     49.20 o 
   4  -5   3      294.10      260.59     41.35 o 
   5  -5   3     2774.25     2657.83     53.18 o 
   6  -5   3      455.14      424.23     44.83 o 
   7  -5   3     1102.76     1006.76     46.75 o 
   8  -5   3      273.79      254.17     46.48 o 
   9  -5   3     1877.53     1811.25     54.72 o 
  10  -5   3       15.41       46.66     62.56 o 
  11  -5   3       31.93       34.96     53.10 o 
  12  -5   3      278.52      306.53     60.08 o 
 -11  -4   3      170.97      146.71     45.53 o 
 -10  -4   3       89.90      141.37     43.05 o 
  -9  -4   3      312.03      289.92     38.74 o 
  -8  -4   3       99.89       70.93     36.54 o 
  -7  -4   3      125.41      121.19     33.34 o 
  -6  -4   3      450.91      427.20     33.27 o 
  -5  -4   3     1379.57     1340.34     35.49 o 
  -4  -4   3    14900.00    15701.97    133.64 o 
  -3  -4   3     4934.15     4928.03     56.60 o 
  -2  -4   3    10797.96    10800.65     77.10 o 
  -1  -4   3     1363.89     1345.83     39.19 o 
   0  -4   3        7.56       13.96     30.64 o 
   1  -4   3     2127.25     2276.67     44.38 o 
   2  -4   3      324.10      355.98     32.75 o 
   3  -4   3       64.34       35.43     37.89 o 
   4  -4   3       29.91       29.30     44.97 o 
   5  -4   3      756.31      654.23     49.67 o 
   6  -4   3     5910.41     6045.95     67.19 o 
   7  -4   3       16.97       16.25     37.68 o 
   8  -4   3     2345.11     2252.74     51.69 o 
   9  -4   3     2853.74     2866.45     55.01 o 
  10  -4   3     2039.61     2047.80     65.66 o 
  11  -4   3      185.62      159.05     51.06 o 
  12  -4   3      656.93      677.88     59.56 o 
 -11  -3   3       42.55       71.19     49.44 o 
 -10  -3   3     1709.59     1672.06     47.56 o 
  -9  -3   3      117.00      176.32     37.47 o 
  -8  -3   3      212.23      194.64     35.23 o 
  -7  -3   3       11.10       27.47     34.59 o 
  -6  -3   3      940.55      985.42     34.82 o 
  -5  -3   3     4991.48     4944.75     51.39 o 
  -4  -3   3      460.14      398.49     29.85 o 
  -3  -3   3     3562.20     3760.99     45.34 o 
  -2  -3   3        0.04       26.22     25.93 o 
  -1  -3   3     4563.37     4642.20     95.89 o 
   0  -3   3        0.66       -2.25     26.93 o 
   1  -3   3     3350.02     3457.49     58.87 o 
   2  -3   3      551.58      589.79     41.23 o 
   3  -3   3     9604.97     9594.03     93.53 o 
   4  -3   3     1126.81     1214.09     47.89 o 
   5  -3   3    15425.42    15045.54    186.74 o 
   6  -3   3      448.64      535.43     41.12 o 
   7  -3   3      351.32      356.64     40.63 o 
   8  -3   3     7035.30     6791.38     64.77 o 
   9  -3   3      841.89      849.77     54.47 o 
  10  -3   3       49.59       65.71     44.00 o 
  11  -3   3        6.94       15.28     49.06 o 
  12  -3   3       57.99       74.24     54.10 o 
 -11  -2   3      270.70      250.80     47.78 o 
 -10  -2   3      220.86      220.49     41.12 o 
  -9  -2   3       40.29       37.24     37.73 o 
  -8  -2   3       36.20       52.58     34.89 o 
  -7  -2   3       56.13       66.67     33.22 o 
  -6  -2   3        4.08       34.79     33.30 o 
  -5  -2   3      240.14      248.45     33.67 o 
  -4  -2   3     5408.77     5782.27     50.94 o 
  -3  -2   3        2.86       23.21     27.51 o 
  -2  -2   3     4341.92     4049.49     49.41 o 
  -1  -2   3     6930.41     7301.88     73.34 o 
   0  -2   3       10.93       49.54     28.93 o 
   1  -2   3       15.32       99.61     30.96 o 
   2  -2   3    11533.05    12005.85    101.75 o 
   3  -2   3     6628.92     6737.36     79.25 o 
   4  -2   3      310.65      249.12     35.65 o 
   5  -2   3      110.21      147.86     39.70 o 
   6  -2   3     6034.69     5772.37     72.73 o 
   7  -2   3      772.34      719.41     39.87 o 
   8  -2   3     6724.28     6331.76     78.11 o 
   9  -2   3      149.05      169.12     44.03 o 
  10  -2   3      993.91      971.01     49.54 o 
  11  -2   3        0.32       -2.08     47.71 o 
  12  -2   3      260.69      268.34     54.13 o 
 -11  -1   3       86.52       65.29     48.89 o 
 -10  -1   3       64.09       66.66     42.05 o 
  -9  -1   3      486.51      561.50     40.65 o 
  -8  -1   3     3377.88     3105.07     44.59 o 
  -7  -1   3     2225.54     2152.90     40.71 o 
  -6  -1   3     9344.25     8899.92     62.87 o 
  -5  -1   3     7721.19     7381.93     83.22 o 
  -4  -1   3     5682.83     6551.48     86.14 o 
  -3  -1   3      136.89      382.73     43.28 o 
  -2  -1   3        5.44        8.29     24.65 o 
  -1  -1   3     1264.64     1372.19     36.65 o 
   0  -1   3       44.11       24.03     27.10 o 
   1  -1   3    11245.38    12504.70    102.42 o 
   2  -1   3    21068.54    21887.82    139.43 o 
   3  -1   3    10279.13    10293.92    119.61 o 
   4  -1   3     6771.32     6692.43     96.62 o 
   5  -1   3       12.93       17.41     33.00 o 
   6  -1   3     4360.05     4544.94     55.06 o 
   7  -1   3      150.13      137.97     39.78 o 
   8  -1   3      909.91      861.22     43.16 o 
   9  -1   3      659.01      673.07     40.20 o 
  10  -1   3       38.96       68.13     44.15 o 
  11  -1   3      171.44      183.46     48.06 o 
  12  -1   3        5.06        9.03     51.24 o 
 -11   0   3       14.03       26.99     45.31 o 
 -10   0   3       12.76       42.44     41.93 o 
  -9   0   3      305.49      334.78     37.69 o 
  -8   0   3      533.68      504.28     36.67 o 
  -7   0   3      485.28      516.92     35.15 o 
  -6   0   3     1129.53     1094.72     35.95 o 
  -5   0   3       55.53       81.12     29.21 o 
  -4   0   3     1979.69     2059.66     53.23 o 
  -3   0   3    12279.17    12818.56    159.08 o 
  -2   0   3     1431.05     1453.94     37.66 o 
  -1   0   3    27291.30    28106.43    303.99 o 
   0   0   3       23.16       -2.76     30.67 o 
   1   0   3    33357.29    32714.87    263.14 o 
   2   0   3    14210.42    14845.29    118.80 o 
   3   0   3     2657.12     2558.64     56.07 o 
   4   0   3       19.41       37.30     32.77 o 
   5   0   3       35.08       70.67     34.55 o 
   6   0   3      229.91      261.08     35.42 o 
   7   0   3      239.69      189.37     38.04 o 
   8   0   3     1279.79     1244.63     51.06 o 
   9   0   3      434.11      442.57     41.19 o 
  10   0   3      458.41      444.23     42.66 o 
  11   0   3       59.14       31.83     49.26 o 
  12   0   3       13.72       44.51     52.99 o 
 -11   1   3      178.45      180.51     46.33 o 
 -10   1   3      250.19      269.11     40.15 o 
  -9   1   3     1673.36     1610.31     43.82 o 
  -8   1   3     1998.74     1879.19     43.06 o 
  -7   1   3     1445.87     1359.29     39.76 o 
  -6   1   3     3431.88     2867.06     42.13 o 
  -5   1   3     8182.85     8306.43     57.35 o 
  -4   1   3       41.84       19.69     27.96 o 
  -3   1   3     1496.08     1458.80     43.34 o 
  -2   1   3      244.86      269.24     27.90 o 
  -1   1   3     5872.67     6624.70    116.31 o 
   0   1   3       17.38       37.77     27.91 o 
   1   1   3    22641.57    22501.45    139.16 o 
   2   1   3     4299.15     4502.00     71.69 o 
   3   1   3     1650.25     1829.95     49.33 o 
   4   1   3      793.17      763.35     41.46 o 
   5   1   3       44.20       35.84     36.71 o 
   6   1   3     6508.07     6276.22     90.62 o 
   7   1   3      888.83      926.67     40.96 o 
   8   1   3        4.82        2.81     37.74 o 
   9   1   3      313.14      347.20     41.05 o 
  10   1   3      136.67      133.81     44.36 o 
  11   1   3       85.97       90.46     45.98 o 
  12   1   3      121.93      123.60     50.62 o 
 -11   2   3       68.25       92.77     44.40 o 
 -10   2   3      193.16      189.70     40.51 o 
  -9   2   3     1739.94     1761.64     44.09 o 
  -8   2   3      363.49      375.24     36.13 o 
  -7   2   3     1109.10     1110.58     36.24 o 
  -6   2   3     1980.12     2015.85     40.87 o 
  -5   2   3       63.67       75.40     30.96 o 
  -4   2   3        1.81       28.64     27.94 o 
  -3   2   3      895.63     1046.07     32.35 o 
  -2   2   3      929.43      859.93     32.17 o 
  -1   2   3      751.17     1063.71     40.43 o 
   0   2   3       26.61       19.23     35.42 o 
   1   2   3     1175.50     1341.00     44.33 o 
   2   2   3     1150.08     1161.50     46.71 o 
   3   2   3     3416.68     3218.04     67.55 o 
   4   2   3      593.30      633.69     40.43 o 
   5   2   3      214.98      259.79     37.40 o 
   6   2   3     2314.54     2291.82     48.11 o 
   7   2   3      617.88      557.75     37.52 o 
   8   2   3      295.43      320.17     40.79 o 
   9   2   3     2025.93     2017.28     58.60 o 
  10   2   3      711.72      725.95     47.66 o 
  11   2   3      121.68      142.97     49.84 o 
  12   2   3      657.84      712.09     57.09 o 
 -11   3   3       24.12       45.23     43.70 o 
 -10   3   3      217.82      198.50     43.98 o 
  -9   3   3       18.82       32.47     38.39 o 
  -8   3   3      632.59      653.17     37.38 o 
  -7   3   3        0.30       12.49     35.20 o 
  -6   3   3     4377.52     4375.73    107.50 o 
  -5   3   3     8644.62     8933.64    178.85 o 
  -4   3   3    10934.46    12240.16    288.40 o 
  -3   3   3     4974.22     5170.93    127.94 o 
  -2   3   3     1142.03     1017.95     40.32 o 
  -1   3   3    15759.38    17006.36    280.24 o 
   0   3   3        4.17        8.56     28.04 o 
   2   3   3     2382.97     2434.61     51.17 o 
   3   3   3      361.21      462.83     42.30 o 
   4   3   3     6985.25     7124.24     80.74 o 
   5   3   3     5697.76     5785.61     72.91 o 
   6   3   3      253.54      225.72     36.83 o 
   7   3   3      342.52      392.69     37.85 o 
   8   3   3        2.71        8.35     40.39 o 
   9   3   3     3550.88     3411.61     55.08 o 
  10   3   3      145.52      128.96     54.73 o 
  11   3   3        0.84       -4.96     48.34 o 
  12   3   3      120.10      102.49     54.15 o 
 -11   4   3      301.29      341.12     48.76 o 
 -10   4   3      250.07      239.93     42.49 o 
  -9   4   3     1559.81     1503.27     44.59 o 
  -8   4   3        4.44       15.44     36.28 o 
  -7   4   3      666.70      683.53     36.78 o 
  -6   4   3     5855.32     5798.31    138.19 o 
  -5   4   3     1439.34     1482.22     37.11 o 
  -4   4   3        4.32       25.52     37.01 o 
  -3   4   3     1940.19     1981.52     40.40 o 
  -2   4   3       66.00       69.85     26.87 o 
  -1   4   3      896.54     1156.93     35.41 o 
   0   4   3        1.25       12.76     29.91 o 
   1   4   3     6699.77     7755.48     68.59 o 
   2   4   3     2876.64     2711.87     48.28 o 
   3   4   3     4833.62     4787.54     65.34 o 
   4   4   3      107.09      151.90     39.48 o 
   5   4   3     3135.73     3084.92     53.73 o 
   6   4   3     7208.52     7211.21     67.34 o 
   7   4   3       14.42        9.69     34.53 o 
   8   4   3     6339.67     6349.21     70.00 o 
   9   4   3      557.46      570.38     40.96 o 
  10   4   3     1675.99     1669.28     67.88 o 
  11   4   3      746.59      741.33     54.33 o 
  12   4   3      563.47      619.24     60.23 o 
 -11   5   3      187.13      198.72     47.87 o 
 -10   5   3       90.12       96.01     40.48 o 
  -9   5   3      125.48      156.07     43.26 o 
  -8   5   3       56.41       75.35     35.08 o 
  -7   5   3       88.22       80.64     41.86 o 
  -6   5   3       26.11       15.40     33.15 o 
  -5   5   3     8447.79     8402.39     67.49 o 
  -4   5   3     1261.60     1153.44     35.34 o 
  -3   5   3     3129.09     2744.03     43.15 o 
  -2   5   3    11497.82    11066.24     78.80 o 
  -1   5   3    11264.76    11728.56     88.67 o 
   0   5   3       70.86      102.56     31.00 o 
   1   5   3    21499.97    21409.10    244.06 o 
   2   5   3      138.41       86.09     31.83 o 
   3   5   3        8.17       49.23     35.75 o 
   4   5   3      814.39      868.36     41.69 o 
   5   5   3     7494.52     7538.12     75.12 o 
   6   5   3      443.30      429.27     40.02 o 
   7   5   3      239.48      242.64     44.04 o 
   8   5   3      228.12      202.03     41.78 o 
   9   5   3     4685.30     4714.03     62.91 o 
  10   5   3      235.01      228.69     47.68 o 
  11   5   3       51.44       81.96     73.18 o 
  12   5   3        3.24        5.08     68.00 o 
 -11   6   3      118.76      124.95     48.39 o 
 -10   6   3     1204.26     1287.04     48.44 o 
  -9   6   3      424.64      448.84     41.12 o 
  -8   6   3        2.56        7.63     38.03 o 
  -7   6   3       39.64       55.16     40.30 o 
  -6   6   3      363.80      374.27     39.43 o 
  -5   6   3     1031.69      879.41     34.14 o 
  -4   6   3     2450.46     2386.37     40.43 o 
  -3   6   3     1857.13     1959.58     37.21 o 
  -2   6   3       63.59       36.42     30.02 o 
  -1   6   3    14425.48    14459.59    157.39 o 
   0   6   3      187.45      198.27     25.90 o 
   1   6   3     6773.92     6975.65    106.76 o 
   2   6   3    15606.44    15671.14    114.87 o 
   3   6   3     2727.22     2345.16     46.65 o 
   4   6   3      297.41      310.92     34.22 o 
   5   6   3     4228.85     3835.89    104.03 o 
   6   6   3      722.14      577.21     41.02 o 
   7   6   3      672.90      722.43     51.48 o 
   8   6   3     1252.79     1156.25     55.50 o 
   9   6   3      238.15      260.24     49.62 o 
  10   6   3      320.25      299.66     58.87 o 
  11   6   3       25.58       75.57     87.28 o 
  12   6   3      520.63      466.77     68.88 o 
 -11   7   3      139.79      155.94     52.24 o 
 -10   7   3     1809.88     1889.66     47.97 o 
  -9   7   3      318.55      305.28     42.15 o 
  -8   7   3       16.46       30.51     35.99 o 
  -7   7   3        4.27        7.76     46.39 o 
  -6   7   3        0.88      -15.46     32.50 o 
  -5   7   3     1059.90     1012.45     34.07 o 
  -4   7   3       28.83       26.75     29.71 o 
  -3   7   3     1512.79     1420.25     36.41 o 
  -2   7   3     3236.02     3449.96     43.75 o 
  -1   7   3     1375.76     1187.91     35.00 o 
   0   7   3        0.12       12.89     25.05 o 
   1   7   3     1489.73     1513.18     36.72 o 
   2   7   3     4596.88     4914.15     51.70 o 
   3   7   3      691.50      753.89     33.27 o 
   4   7   3      170.94      173.01     35.32 o 
   5   7   3       40.01       74.16     33.82 o 
   6   7   3      165.48      119.22     41.01 o 
   7   7   3       49.72       56.46     45.08 o 
   8   7   3     1229.41     1215.47     56.27 o 
   9   7   3     3484.82     3530.40     62.71 o 
  10   7   3      329.33      424.74     50.27 o 
  11   7   3       16.11       82.68     87.80 o 
  12   7   3       80.59       68.02     55.73 o 
 -11   8   3      102.81      120.59     51.41 o 
 -10   8   3      119.83      154.61     43.15 o 
  -9   8   3       19.38       50.84     41.59 o 
  -8   8   3      221.60      211.58     44.48 o 
  -7   8   3       84.63       61.12     43.37 o 
  -6   8   3       79.83       90.14     34.15 o 
  -5   8   3     1702.92     1567.28     39.43 o 
  -4   8   3     3780.33     3447.52     54.72 o 
  -3   8   3     3560.97     3579.89     47.84 o 
  -2   8   3     3047.27     2675.44     40.75 o 
  -1   8   3      473.29      567.96     29.72 o 
   0   8   3        2.98       -3.87     29.07 o 
   1   8   3      294.17      275.91     28.84 o 
   2   8   3     1428.14     1606.12     37.77 o 
   3   8   3     2264.50     2352.67     41.72 o 
   4   8   3       22.36       22.50     30.64 o 
   5   8   3     9771.72     9857.19    102.40 o 
   6   8   3     1894.82     1876.15     46.06 o 
   7   8   3       19.82       38.61     40.57 o 
   8   8   3      275.73      286.43     44.34 o 
   9   8   3       82.39      106.13     55.83 o 
  10   8   3     1775.81     1739.48     60.01 o 
  11   8   3       53.76       79.77     57.44 o 
 -10   9   3      722.22      757.75     46.61 o 
  -9   9   3      466.13      516.54     44.15 o 
  -8   9   3      954.39      902.18     64.98 o 
  -7   9   3       30.09       56.80     40.31 o 
  -6   9   3        9.86       28.54     32.86 o 
  -5   9   3      618.80      619.16     37.14 o 
  -4   9   3      113.30      107.71     30.45 o 
  -3   9   3      261.38      428.39     35.83 o 
  -2   9   3     8733.80     8371.48     95.47 o 
  -1   9   3     1633.72     1508.01     36.19 o 
   0   9   3        1.16       10.15     28.48 o 
   1   9   3      293.22      359.95     29.95 o 
   2   9   3     9252.24     8367.75     96.71 o 
   3   9   3      174.57      135.79     30.51 o 
   4   9   3      699.20      594.35     35.65 o 
   5   9   3     1414.87     1311.96     41.05 o 
   6   9   3     3407.81     3317.83     54.52 o 
   7   9   3      136.83      168.48     41.07 o 
   8   9   3     4643.88     4676.22     64.78 o 
   9   9   3      732.67      755.76     53.20 o 
  10   9   3       71.83       42.63     54.99 o 
  11   9   3        6.25       18.85     65.98 o 
 -10  10   3       60.50       65.37     52.44 o 
  -9  10   3      150.45      173.97     41.78 o 
  -8  10   3      101.58       88.81     50.69 o 
  -7  10   3      718.96      688.43     38.58 o 
  -6  10   3     2739.12     2847.21     47.23 o 
  -5  10   3     1350.93     1281.19     35.98 o 
  -4  10   3     1881.61     1870.77     40.46 o 
  -3  10   3      395.62      358.96     32.18 o 
  -2  10   3     4388.66     4558.51     70.47 o 
  -1  10   3       79.82      137.42     31.20 o 
   0  10   3        0.92       -2.61     28.75 o 
   1  10   3     4074.80     4262.06     44.46 o 
   2  10   3     1251.22     1475.87     34.81 o 
   3  10   3      250.64      333.12     32.18 o 
   4  10   3      256.21      240.46     32.70 o 
   5  10   3     2252.77     2228.67     63.09 o 
   6  10   3     3594.35     3653.63     50.14 o 
   7  10   3      715.29      728.12     41.55 o 
   8  10   3      564.12      546.43     46.41 o 
   9  10   3       11.46       44.09     57.84 o 
  10  10   3      673.92      669.24     65.90 o 
  11  10   3      156.55      150.40     68.14 o 
 -10  11   3       95.12       67.24     50.28 o 
  -9  11   3     1113.90     1168.76     60.37 o 
  -8  11   3     2216.35     2166.69     46.94 o 
  -7  11   3      113.33      124.54     41.02 o 
  -6  11   3      162.83      149.39     36.30 o 
  -5  11   3       61.36       66.59     34.78 o 
  -4  11   3      109.72       75.17     34.83 o 
  -3  11   3      431.02      429.53     32.01 o 
  -2  11   3      432.60      321.35     30.85 o 
  -1  11   3    11038.88    10610.02    151.02 o 
   0  11   3      198.11      195.84     32.52 o 
   1  11   3    16434.20    15225.47    172.24 o 
   2  11   3      811.45      799.57     32.17 o 
   3  11   3      826.63      793.71     32.87 o 
   4  11   3      685.42      720.37     34.50 o 
   5  11   3        7.78       13.95     34.96 o 
   6  11   3       23.98       38.48     35.48 o 
   7  11   3      302.71      318.61     39.86 o 
   8  11   3       84.27       81.34     46.04 o 
   9  11   3     1552.61     1495.09     65.12 o 
  10  11   3       18.26       20.84     52.03 o 
  -9  12   3       41.40       52.79     56.66 o 
  -8  12   3       81.71       73.86     42.69 o 
  -7  12   3      328.19      312.97     45.68 o 
  -6  12   3     2893.11     2808.94     45.12 o 
  -5  12   3        4.14       -8.06     36.66 o 
  -4  12   3      186.44      186.49     34.47 o 
  -3  12   3      243.72      269.01     35.76 o 
  -2  12   3     2202.59     2126.58     43.65 o 
  -1  12   3     1024.03      986.08     34.18 o 
   0  12   3        6.88       51.37     33.07 o 
   1  12   3      634.50      611.23     32.73 o 
   2  12   3        0.49        6.33     31.89 o 
   3  12   3       72.61       99.03     30.84 o 
   4  12   3      779.90      835.96     34.09 o 
   5  12   3        4.05       -1.31     34.00 o 
   6  12   3     1669.07     1647.91     40.79 o 
   7  12   3     1434.34     1460.86     46.16 o 
   8  12   3      251.50      269.80     44.60 o 
   9  12   3      743.80      753.49     57.63 o 
  10  12   3      533.40      463.91     54.90 o 
  -9  13   3     1257.94     1222.90     72.97 o 
  -8  13   3     1499.62     1667.21     49.08 o 
  -7  13   3      418.76      413.29     41.23 o 
  -6  13   3      776.60      780.70     45.22 o 
  -5  13   3      148.12      135.53     36.32 o 
  -4  13   3      846.81      841.04     37.00 o 
  -3  13   3     1070.70     1054.06     36.02 o 
  -2  13   3      718.22      721.26     32.65 o 
  -1  13   3     3421.34     3357.40     54.39 o 
   0  13   3       66.17       87.72     31.43 o 
   1  13   3     4877.59     4701.30     43.82 o 
   2  13   3      495.81      419.39     34.34 o 
   3  13   3       19.12       14.74     32.29 o 
   4  13   3      136.34       98.70     33.79 o 
   5  13   3     1117.54     1112.65     40.43 o 
   6  13   3      540.76      575.46     38.38 o 
   7  13   3       38.76       83.32     44.29 o 
   8  13   3      340.97      291.42     44.36 o 
   9  13   3      198.34      195.08     56.37 o 
  10  13   3       15.93       45.60     60.05 o 
  -9  14   3      128.86      134.82     71.33 o 
  -8  14   3        0.29      -22.22     48.92 o 
  -7  14   3        0.11        3.19     41.10 o 
  -6  14   3      412.67      439.02     40.19 o 
  -5  14   3      621.18      598.49     39.50 o 
  -4  14   3       19.68       20.67     34.40 o 
  -3  14   3     1122.31     1026.61     38.13 o 
  -2  14   3      636.92      593.42     34.15 o 
  -1  14   3     1913.82     1904.44     40.69 o 
   0  14   3       10.70       12.81     31.71 o 
   1  14   3      482.02      449.56     31.45 o 
   2  14   3       15.11       -9.14     33.27 o 
   3  14   3      817.42      778.44     34.58 o 
   4  14   3      299.72      277.70     37.22 o 
   5  14   3     1593.13     1524.30     41.00 o 
   6  14   3       36.50       44.99     40.47 o 
   7  14   3      147.38      142.37     41.18 o 
   8  14   3       28.43       24.24     52.39 o 
   9  14   3      330.90      330.76     60.11 o 
  -8  15   3     1078.98     1103.11     51.25 o 
  -7  15   3       34.28       78.43     45.25 o 
  -6  15   3     1684.62     1688.76     47.60 o 
  -5  15   3      357.84      338.11     41.92 o 
  -4  15   3        2.89       17.40     39.41 o 
  -3  15   3       33.46       25.99     34.02 o 
  -2  15   3      130.44      106.93     33.71 o 
  -1  15   3     1246.78     1283.68     35.77 o 
   0  15   3       54.36       68.80     32.75 o 
   1  15   3      382.31      356.04     33.94 o 
   2  15   3     5485.78     5409.30     68.18 o 
   3  15   3      533.82      521.63     33.01 o 
   4  15   3      121.69      125.42     36.56 o 
   5  15   3     1968.66     1906.71     41.98 o 
   6  15   3     3208.76     3106.55     59.27 o 
   7  15   3        5.29       35.87     43.63 o 
   8  15   3      246.97      277.03     50.21 o 
   9  15   3      353.37      370.42     56.15 o 
  -8  16   3      122.52      107.58     51.58 o 
  -7  16   3      132.58      159.85     43.57 o 
  -6  16   3       52.78       61.76     41.76 o 
  -5  16   3     1049.23     1077.62     48.09 o 
  -4  16   3       25.77       36.56     41.55 o 
  -3  16   3     1622.92     1639.16     40.05 o 
  -2  16   3      990.97     1061.04     41.71 o 
  -1  16   3      988.52      990.39     37.07 o 
   0  16   3      130.10      119.26     32.43 o 
   1  16   3       47.84       64.15     35.71 o 
   2  16   3      539.30      533.28     39.98 o 
   3  16   3        1.84       44.74     38.35 o 
   4  16   3     1094.80     1082.48     40.14 o 
   5  16   3       48.55       45.01     40.40 o 
   6  16   3      574.00      547.17     41.21 o 
   7  16   3      157.75      147.49     42.61 o 
   8  16   3      270.47      289.96     47.17 o 
  -7  17   3       41.95       83.17     46.53 o 
  -6  17   3       41.69       61.33     43.95 o 
  -5  17   3      690.99      726.90     47.29 o 
  -4  17   3        3.73       27.18     37.60 o 
  -3  17   3       37.25       24.34     36.71 o 
  -2  17   3       81.90      107.10     35.86 o 
  -1  17   3     1121.29     1130.03     40.83 o 
   0  17   3       19.70       23.22     33.61 o 
   1  17   3      519.92      512.73     40.66 o 
   2  17   3      810.00      761.02     37.23 o 
   3  17   3     1295.80     1308.54     41.11 o 
   4  17   3        2.65       -1.92     35.80 o 
   5  17   3     1131.40     1081.51     45.20 o 
   6  17   3      362.09      398.50     44.39 o 
   7  17   3       51.54       47.88     47.41 o 
   8  17   3        1.59        6.08     47.97 o 
  -6  18   3        0.81       20.60     44.76 o 
  -5  18   3      167.89      224.14     46.17 o 
  -4  18   3      123.00      116.70     40.88 o 
  -3  18   3      308.38      351.74     43.67 o 
  -2  18   3      312.14      324.54     39.74 o 
  -1  18   3       58.93       60.05     38.85 o 
   0  18   3       50.44       38.52     35.18 o 
   1  18   3       69.93       68.73     40.53 o 
   2  18   3      711.48      727.55     38.78 o 
   3  18   3        1.24        0.51     36.98 o 
   4  18   3      531.60      538.91     41.62 o 
   5  18   3        1.91       25.10     40.29 o 
   6  18   3       43.06       60.49     48.35 o 
   7  18   3        0.93       53.55     52.91 o 
  -5  19   3      734.02      707.35     44.76 o 
  -4  19   3       24.22       32.87     42.29 o 
  -3  19   3      499.24      494.45     43.09 o 
  -2  19   3     1921.24     1939.80     62.93 o 
  -1  19   3       15.03       61.14     39.01 o 
   0  19   3        9.63       12.56     36.36 o 
   1  19   3        4.71       50.00     40.69 o 
   2  19   3       33.43       37.59     38.43 o 
   3  19   3       74.62       93.87     38.46 o 
   4  19   3        4.49        0.60     39.34 o 
   5  19   3     1209.14     1189.31     45.09 o 
   6  19   3     1145.87     1046.99     50.07 o 
  -4  20   3        0.21       31.63     46.82 o 
  -3  20   3        1.71       20.26     46.70 o 
  -2  20   3       19.06       29.87     45.49 o 
  -1  20   3      143.12      148.78     42.37 o 
   0  20   3       23.78       20.06     39.47 o 
   1  20   3      162.34      146.47     41.96 o 
   2  20   3      490.03      544.11     41.03 o 
   3  20   3      516.50      552.73     43.56 o 
   4  20   3     1093.20      966.97     45.85 o 
   5  20   3      665.94      581.74     47.65 o 
  -3  21   3       35.19       28.02     46.17 o 
  -2  21   3      527.28      550.64     44.40 o 
  -1  21   3      896.08      833.29     44.42 o 
   0  21   3       15.27       -4.49     41.57 o 
   1  21   3      294.19      239.46     42.37 o 
   2  21   3       56.94      104.49     46.08 o 
   3  21   3       22.76       30.61     47.10 o 
   4  21   3      242.44      227.77     48.07 o 
   0  22   3        0.01       -0.05     43.74 o 
  -1 -21   4        8.46        6.00     43.07 o 
   0 -21   4      126.73       90.14     43.09 o 
   1 -21   4       33.79       44.91     40.71 o 
   2 -21   4       85.63       94.62     42.40 o 
   3 -21   4        1.80      -21.48     47.96 o 
  -3 -20   4        9.48       34.13     45.12 o 
  -2 -20   4      385.09      371.47     38.78 o 
  -1 -20   4        5.34       11.72     41.06 o 
   0 -20   4     1096.47     1073.34     45.93 o 
   1 -20   4       21.07       42.04     38.55 o 
   2 -20   4      627.80      628.62     44.37 o 
   3 -20   4      106.53      127.05     42.94 o 
   4 -20   4     2389.76     2350.70     55.43 o 
   5 -20   4       75.91       78.41     47.13 o 
  -4 -19   4      185.75      229.10     44.73 o 
  -3 -19   4      274.72      240.50     37.54 o 
  -2 -19   4      308.03      268.87     40.57 o 
  -1 -19   4      162.35      194.44     44.97 o 
   0 -19   4      236.28      264.36     37.69 o 
   1 -19   4      271.43      297.60     37.11 o 
   2 -19   4      163.38      116.06     39.04 o 
   3 -19   4       79.15      101.97     39.88 o 
   4 -19   4      160.80      149.62     50.14 o 
   5 -19   4        5.02       43.85     45.34 o 
   6 -19   4        3.69       33.57     49.86 o 
  -5 -18   4       61.06       55.15     41.76 o 
  -4 -18   4      324.61      364.55     39.21 o 
  -3 -18   4     1060.69     1046.25     41.97 o 
  -2 -18   4       98.64      122.45     43.18 o 
  -1 -18   4      400.53      365.04     38.22 o 
   0 -18   4      192.62      237.21     39.43 o 
   1 -18   4        0.13       11.50     40.83 o 
   2 -18   4      289.21      300.90     39.88 o 
   3 -18   4       10.69       22.03     39.61 o 
   4 -18   4     1076.41     1165.11     48.92 o 
   5 -18   4      341.92      365.53     51.77 o 
   6 -18   4      321.16      332.15     52.20 o 
   7 -18   4      667.94      691.49     57.90 o 
  -6 -17   4       26.36       27.84     50.00 o 
  -5 -17   4       44.50       69.13     41.91 o 
  -4 -17   4        0.41        7.21     39.01 o 
  -3 -17   4      249.38      221.37     34.73 o 
  -2 -17   4      118.86      128.54     35.18 o 
  -1 -17   4       14.13       21.48     36.09 o 
   0 -17   4      184.48      181.71     34.64 o 
   1 -17   4      242.54      296.48     38.16 o 
   2 -17   4       59.03       49.12     35.73 o 
   3 -17   4     2082.08     2091.90     42.12 o 
   4 -17   4      203.93      265.46     41.99 o 
   5 -17   4       74.06       48.27     48.87 o 
   6 -17   4      399.15      363.22     51.05 o 
   7 -17   4      293.45      233.57     54.25 o 
   8 -17   4        1.81       21.94     56.87 o 
  -7 -16   4      179.39      174.66     55.50 o 
  -6 -16   4        4.97       30.15     47.83 o 
  -5 -16   4       81.92      110.55     38.33 o 
  -4 -16   4      750.97      763.40     41.40 o 
  -3 -16   4     1780.29     1791.58     40.61 o 
  -2 -16   4      598.51      541.88     36.60 o 
  -1 -16   4     2190.12     2120.45     42.20 o 
   0 -16   4     1743.93     1736.83     38.00 o 
   1 -16   4      552.20      561.24     35.82 o 
   2 -16   4       72.86       77.73     34.49 o 
   3 -16   4      850.56      843.69     39.49 o 
   4 -16   4      548.08      593.89     39.65 o 
   5 -16   4      338.24      320.29     43.97 o 
   6 -16   4       10.12       65.20     49.36 o 
   7 -16   4      576.72      562.30     58.11 o 
   8 -16   4      157.23      123.26     55.73 o 
  -8 -15   4      291.99      221.04     49.14 o 
  -7 -15   4      177.66      183.72     49.40 o 
  -6 -15   4      817.00      818.42     48.47 o 
  -5 -15   4       94.55       68.81     36.87 o 
  -4 -15   4      263.40      301.11     38.69 o 
  -3 -15   4       90.94       78.97     34.85 o 
  -2 -15   4      965.53      966.33     38.69 o 
  -1 -15   4       19.24       22.19     34.07 o 
   0 -15   4     1652.04     1730.51     38.63 o 
   1 -15   4      165.04      177.88     33.75 o 
   2 -15   4       59.74       75.64     36.03 o 
   3 -15   4     1797.18     1718.24     39.87 o 
   4 -15   4      392.58      445.40     38.47 o 
   5 -15   4        2.08       47.31     42.50 o 
   6 -15   4      462.60      474.01     53.13 o 
   7 -15   4      336.56      339.63     51.69 o 
   8 -15   4        7.65      -16.40     65.41 o 
   9 -15   4      460.47      457.35     70.36 o 
  -8 -14   4        8.09        4.70     41.71 o 
  -7 -14   4       43.16       39.46     47.20 o 
  -6 -14   4       57.15       63.32     44.65 o 
  -5 -14   4      304.34      334.86     36.49 o 
  -4 -14   4      322.55      360.62     37.51 o 
  -3 -14   4       54.06       86.24     33.87 o 
  -2 -14   4       20.68       38.46     31.62 o 
  -1 -14   4     4079.25     4068.76     60.32 o 
   0 -14   4     4786.30     4784.93     79.04 o 
   1 -14   4     1417.65     1489.97     57.77 o 
   2 -14   4     2774.34     2732.64     45.31 o 
   3 -14   4       24.15       30.02     33.98 o 
   4 -14   4      215.38      197.57     36.61 o 
   5 -14   4       84.04      101.59     44.20 o 
   6 -14   4        4.86       17.78     49.96 o 
   7 -14   4     1357.92     1458.16     53.02 o 
   8 -14   4       78.99      152.02     56.68 o 
   9 -14   4       51.65       44.39     59.83 o 
  -8 -13   4      908.32      909.81     43.14 o 
  -7 -13   4     2823.61     2788.28     45.57 o 
  -6 -13   4      537.56      495.40     45.16 o 
  -5 -13   4      569.90      564.48     37.85 o 
  -4 -13   4     1481.09     1477.05     37.66 o 
  -3 -13   4      688.93      738.03     33.49 o 
  -2 -13   4     1546.80     1534.85     36.87 o 
  -1 -13   4      667.54      671.89     35.84 o 
   0 -13   4     8315.96     8250.31     70.44 o 
   1 -13   4     2158.05     2167.13     38.24 o 
   2 -13   4     1900.77     1895.12     37.51 o 
   3 -13   4     3462.10     3426.85     53.97 o 
   4 -13   4      197.61      195.39     35.43 o 
   5 -13   4      313.67      329.57     41.92 o 
   6 -13   4       88.25      108.97     46.45 o 
   7 -13   4      638.24      614.47     53.66 o 
   8 -13   4       29.52       49.64     54.63 o 
   9 -13   4       88.25      129.55     52.96 o 
  10 -13   4       61.24       70.36     69.33 o 
  -9 -12   4       17.26       25.31     46.17 o 
  -8 -12   4       33.47       51.50     39.15 o 
  -7 -12   4       98.80      102.03     37.36 o 
  -6 -12   4      365.19      363.15     43.67 o 
  -5 -12   4       44.61       43.30     33.61 o 
  -4 -12   4      138.40      170.38     32.92 o 
  -3 -12   4       68.82      110.70     31.44 o 
  -2 -12   4     1552.99     1466.04     37.14 o 
  -1 -12   4     2027.96     2078.25     40.87 o 
   0 -12   4     4760.75     4581.79     57.09 o 
   1 -12   4     2425.48     2284.01     38.11 o 
   2 -12   4      105.55       99.14     34.89 o 
   3 -12   4     1128.07     1111.13     36.22 o 
   4 -12   4       82.70      141.29     37.57 o 
   5 -12   4       31.67       27.49     37.86 o 
   6 -12   4       62.71      100.67     44.60 o 
   7 -12   4       72.60       86.63     49.77 o 
   8 -12   4     1232.40     1253.22     53.15 o 
   9 -12   4      122.90      145.81     51.66 o 
  10 -12   4      290.52      266.05     68.29 o 
  -9 -11   4      600.08      626.44     44.01 o 
  -8 -11   4      594.44      621.93     44.71 o 
  -7 -11   4     2315.61     2355.47     43.07 o 
  -6 -11   4      620.90      557.94     43.49 o 
  -5 -11   4     2241.23     2232.51     47.13 o 
  -4 -11   4     1235.32     1176.38     36.62 o 
  -3 -11   4       40.03       69.60     30.43 o 
  -2 -11   4      714.47      774.38     30.27 o 
  -1 -11   4     1026.88     1202.08     36.98 o 
   0 -11   4      127.97       91.89     29.91 o 
   1 -11   4     3155.61     3148.16     39.57 o 
   2 -11   4      130.75      112.20     30.84 o 
   3 -11   4     2690.27     2747.03     43.51 o 
   4 -11   4        8.55       26.88     36.41 o 
   5 -11   4     1722.47     1755.22     45.42 o 
   6 -11   4     1126.73     1129.48     51.00 o 
   7 -11   4     2039.83     2011.32     57.53 o 
   8 -11   4     1596.12     1660.82     57.81 o 
   9 -11   4        7.27        2.95     55.20 o 
  10 -11   4      375.05      321.90     67.07 o 
  11 -11   4        9.88      -28.83     63.48 o 
 -10 -10   4       38.54       49.55     53.30 o 
  -9 -10   4      151.72      168.56     42.73 o 
  -8 -10   4      675.48      677.39     40.25 o 
  -7 -10   4      338.59      356.79     36.41 o 
  -6 -10   4        1.13        7.11     43.75 o 
  -5 -10   4       33.75       37.31     39.28 o 
  -4 -10   4      757.47      622.08     32.45 o 
  -3 -10   4      318.98      410.71     31.03 o 
  -2 -10   4        0.15        0.12     31.04 o 
  -1 -10   4     2170.21     2134.84     36.54 o 
   0 -10   4     4739.96     4790.69     43.49 o 
   1 -10   4      279.71      234.31     31.04 o 
   2 -10   4      286.40      257.65     32.60 o 
   3 -10   4      356.17      363.76     34.70 o 
   4 -10   4     3538.29     3435.10     49.28 o 
   5 -10   4      687.90      655.52     43.41 o 
   6 -10   4      294.79      300.76     43.05 o 
   7 -10   4      621.03      650.09     55.95 o 
   8 -10   4      247.11      279.99     47.12 o 
   9 -10   4       15.03       41.12     48.32 o 
  10 -10   4      758.31      816.45     65.91 o 
  11 -10   4      270.25      333.46     62.43 o 
 -10  -9   4       95.08       81.06     54.13 o 
  -9  -9   4       11.08        5.02     39.25 o 
  -8  -9   4       70.07       50.55     38.94 o 
  -7  -9   4     1149.14     1229.86     38.26 o 
  -6  -9   4      431.68      437.60     36.05 o 
  -5  -9   4     2849.45     2822.52     48.12 o 
  -4  -9   4     2064.10     2149.18     37.62 o 
  -3  -9   4     1168.30     1136.83     32.10 o 
  -2  -9   4       18.08       40.14     27.25 o 
  -1  -9   4       90.57       94.35     32.24 o 
   0  -9   4        5.79       14.38     25.76 o 
   1  -9   4      194.19      253.59     29.30 o 
   2  -9   4        0.19        7.86     28.39 o 
   3  -9   4        1.63       45.54     36.36 o 
   4  -9   4     3423.55     3256.83     49.38 o 
   5  -9   4     4485.55     4761.84     61.94 o 
   6  -9   4      263.50      265.73     46.39 o 
   7  -9   4     2376.27     2312.02     60.42 o 
   8  -9   4      473.70      524.18     50.92 o 
   9  -9   4       81.25      106.47     48.74 o 
  10  -9   4        1.12        8.07     61.29 o 
  11  -9   4       54.71       41.94     66.55 o 
 -10  -8   4       13.56        9.56     43.71 o 
  -9  -8   4        0.56        9.80     40.90 o 
  -8  -8   4      519.30      530.17     43.05 o 
  -7  -8   4      163.13      182.93     36.00 o 
  -6  -8   4       11.81        5.30     33.69 o 
  -5  -8   4      710.09      668.21     42.69 o 
  -4  -8   4      327.43      310.56     39.67 o 
  -3  -8   4       34.10       48.39     29.03 o 
  -2  -8   4     1767.31     1685.46     34.47 o 
  -1  -8   4     7148.12     7327.18     60.15 o 
   0  -8   4       49.73       50.06     29.67 o 
   1  -8   4     4581.11     4524.61     46.11 o 
   2  -8   4     2785.13     2954.68     41.50 o 
   3  -8   4      150.75      125.79     31.50 o 
   4  -8   4     3497.34     3418.93     51.45 o 
   5  -8   4     3016.85     2918.80     52.62 o 
   6  -8   4       41.66       55.95     45.23 o 
   7  -8   4     1622.79     1493.57     57.43 o 
   8  -8   4      381.09      398.76     49.76 o 
   9  -8   4     1533.85     1566.32     52.94 o 
  10  -8   4        6.19       64.13     61.50 o 
  11  -8   4     2057.17     2107.66     72.77 o 
 -10  -7   4       14.78        4.75     43.61 o 
  -9  -7   4      125.73      137.48     44.97 o 
  -8  -7   4      215.88      206.37     37.63 o 
  -7  -7   4        0.48       15.42     36.89 o 
  -6  -7   4      129.69      112.58     32.86 o 
  -5  -7   4       39.15       55.84     30.31 o 
  -4  -7   4     2513.17     2200.79     46.58 o 
  -3  -7   4    12276.19    12493.50     90.69 o 
  -2  -7   4     2756.22     3275.35     40.04 o 
  -1  -7   4      174.87      185.35     28.17 o 
   0  -7   4    10474.48    10267.22     60.56 o 
   1  -7   4     1400.93     1482.94     35.13 o 
   2  -7   4     6871.48     6735.25     62.06 o 
   3  -7   4        0.24       27.64     33.77 o 
   4  -7   4     2074.74     1953.38     50.55 o 
   5  -7   4      249.26      225.60     39.21 o 
   6  -7   4      845.42      750.22     44.19 o 
   7  -7   4     2296.63     2252.70     68.36 o 
   8  -7   4       51.74       71.30     48.44 o 
   9  -7   4        0.19       12.54     49.75 o 
  10  -7   4      175.76      211.47     60.62 o 
  11  -7   4       66.89       41.97     58.08 o 
  12  -7   4        6.96       23.83     97.63 o 
 -11  -6   4     1258.64     1272.30     52.63 o 
 -10  -6   4       89.35       50.33     43.69 o 
  -9  -6   4      602.28      622.97     42.10 o 
  -8  -6   4      273.60      252.11     39.64 o 
  -7  -6   4        7.39       18.15     32.60 o 
  -6  -6   4      212.45      241.69     31.99 o 
  -5  -6   4        8.48       40.24     29.71 o 
  -4  -6   4      274.39      365.20     29.21 o 
  -3  -6   4     3085.24     3065.33     45.87 o 
  -2  -6   4     2234.00     2268.57     43.94 o 
  -1  -6   4      283.15      458.34     33.43 o 
   0  -6   4     1082.98     1215.18     35.81 o 
   1  -6   4     2135.38     2313.56     50.93 o 
   2  -6   4       36.41       37.67     31.18 o 
   3  -6   4      208.31      142.49     32.02 o 
   4  -6   4     7402.54     6694.73    185.69 o 
   5  -6   4      204.88      203.80     47.70 o 
   6  -6   4       80.29       65.81     42.67 o 
   7  -6   4     1267.75     1347.12     55.43 o 
   8  -6   4      234.06      280.89     48.54 o 
   9  -6   4     1208.12     1158.66     61.45 o 
  10  -6   4      422.55      368.80     60.64 o 
  11  -6   4      299.45      337.72     89.79 o 
  12  -6   4      220.25      245.94     72.58 o 
 -11  -5   4     1023.33      973.98     49.00 o 
 -10  -5   4      193.59      241.81     40.65 o 
  -9  -5   4       18.48       12.65     37.73 o 
  -8  -5   4      598.91      618.33     46.09 o 
  -7  -5   4      291.15      264.72     34.68 o 
  -6  -5   4      170.31      173.59     31.80 o 
  -5  -5   4        0.43       10.94     27.97 o 
  -4  -5   4     2367.17     2304.96     40.12 o 
  -3  -5   4     3759.30     3364.12     40.04 o 
  -2  -5   4        6.01       12.57     26.93 o 
  -1  -5   4     3785.64     3591.74     40.86 o 
   0  -5   4       25.44       20.35     26.63 o 
   1  -5   4     1590.54     1589.91     37.74 o 
   2  -5   4     2031.72     2577.94     45.10 o 
   3  -5   4     6094.86     6193.82     64.26 o 
   4  -5   4      524.65      563.09     40.28 o 
   5  -5   4       63.18       94.43     37.73 o 
   6  -5   4      200.32      147.97     42.73 o 
   7  -5   4     2032.25     2095.16     59.16 o 
   8  -5   4      516.00      489.36     54.28 o 
   9  -5   4        1.14       11.78     54.28 o 
  10  -5   4     1929.92     1909.63     61.33 o 
  11  -5   4     1265.45     1262.89     94.49 o 
  12  -5   4        0.83        0.56     67.11 o 
 -11  -4   4      108.18      143.97     46.87 o 
 -10  -4   4      124.88      111.30     42.15 o 
  -9  -4   4      472.26      504.77     43.36 o 
  -8  -4   4      317.60      350.72     42.89 o 
  -7  -4   4        9.11       20.32     35.76 o 
  -6  -4   4      185.32      187.18     34.69 o 
  -5  -4   4      626.14      643.63     31.68 o 
  -4  -4   4     6509.86     6526.44     50.11 o 
  -3  -4   4     1039.99     1002.34     32.81 o 
  -2  -4   4     1022.31     1120.32     30.84 o 
  -1  -4   4      178.27      279.93     29.52 o 
   0  -4   4      213.91      251.12     28.20 o 
   1  -4   4     1055.53     1083.23     34.56 o 
   2  -4   4      793.48      976.71     37.32 o 
   3  -4   4     8680.87     8870.02     76.24 o 
   4  -4   4    18339.67    18339.02    113.31 o 
   5  -4   4      717.00      857.19     49.52 o 
   6  -4   4     1567.40     1555.71     56.10 o 
   7  -4   4       55.00       66.52     43.30 o 
   8  -4   4       40.01       49.48     44.45 o 
   9  -4   4     1154.26     1072.04     49.94 o 
  10  -4   4        6.71       20.23     59.63 o 
  11  -4   4      101.06      132.05     51.37 o 
  12  -4   4        5.04       12.65     61.56 o 
 -11  -3   4      754.17      824.38     49.47 o 
 -10  -3   4     1229.74     1261.78     45.70 o 
  -9  -3   4       16.26       15.44     39.07 o 
  -8  -3   4      528.03      504.73     38.37 o 
  -7  -3   4      390.82      363.17     39.15 o 
  -6  -3   4      848.94      786.81     36.44 o 
  -5  -3   4       41.24       64.93     30.84 o 
  -4  -3   4      237.11      215.59     27.77 o 
  -3  -3   4     8076.73     8240.41     55.44 o 
  -2  -3   4      769.02      708.19     30.88 o 
  -1  -3   4     5757.51     5750.18     60.20 o 
   0  -3   4    12654.14    13110.04     77.53 o 
   1  -3   4     8753.66     8845.61     69.99 o 
   2  -3   4     1018.88     1220.46     38.62 o 
   3  -3   4    12663.32    12653.06     94.72 o 
   4  -3   4     2698.56     2730.73     56.73 o 
   5  -3   4     9605.28     9141.49    167.77 o 
   6  -3   4       44.21       79.28     39.01 o 
   7  -3   4     6962.31     6458.84    103.89 o 
   8  -3   4      779.74      744.14     44.92 o 
   9  -3   4      406.04      360.20     46.21 o 
  10  -3   4     1437.43     1421.23     64.14 o 
  11  -3   4      849.85      891.29     54.50 o 
  12  -3   4      144.64      170.25     55.86 o 
 -11  -2   4        9.29       22.41     43.58 o 
 -10  -2   4       96.08       70.33     43.58 o 
  -9  -2   4       68.70       67.27     39.61 o 
  -8  -2   4       11.74       32.41     35.15 o 
  -7  -2   4     2986.35     2710.93     42.03 o 
  -6  -2   4      175.59      127.56     32.29 o 
  -5  -2   4     1929.80     1792.23     43.30 o 
  -4  -2   4     7365.50     7022.75     70.68 o 
  -3  -2   4      219.55      240.97     28.49 o 
  -2  -2   4       13.81       32.35     28.33 o 
  -1  -2   4     1595.59     1857.97     36.52 o 
   0  -2   4      880.89     1076.46     34.35 o 
   1  -2   4      165.94      263.75     33.76 o 
   2  -2   4     7450.02     7347.89     72.39 o 
   3  -2   4      228.36      182.76     36.11 o 
   4  -2   4     4501.30     4907.16     64.79 o 
   5  -2   4     1537.77     1545.93     45.00 o 
   6  -2   4       53.98       45.49     35.36 o 
   7  -2   4      865.24      834.40     47.94 o 
   8  -2   4      884.98      830.38     44.03 o 
   9  -2   4      229.35      242.90     50.13 o 
  10  -2   4       22.17       36.31     46.75 o 
  11  -2   4      570.86      670.15     50.75 o 
  12  -2   4       13.42       38.39     54.65 o 
 -11  -1   4      281.48      283.35     47.11 o 
 -10  -1   4     1063.72     1038.32     45.57 o 
  -9  -1   4      227.43      237.36     36.07 o 
  -8  -1   4      816.44      870.31     36.31 o 
  -7  -1   4     3646.02     3494.36     43.09 o 
  -6  -1   4     2106.58     2093.38     42.28 o 
  -5  -1   4       14.59      148.38     30.33 o 
  -4  -1   4     3390.86     3772.45     43.98 o 
  -3  -1   4     6916.57     7833.10    130.74 o 
  -2  -1   4     4924.23     5201.73     81.73 o 
  -1  -1   4      823.73      985.25     33.24 o 
   0  -1   4    15478.24    15004.78     89.27 o 
   1  -1   4     2864.24     2805.28     50.46 o 
   2  -1   4     4307.39     4309.16     62.29 o 
   3  -1   4     2291.69     2542.76     53.67 o 
   4  -1   4      193.76      246.43     35.10 o 
   5  -1   4      306.65      255.39     34.34 o 
   6  -1   4      230.15      239.17     38.56 o 
   7  -1   4       74.20       86.44     39.37 o 
   8  -1   4       19.59       -0.16     57.35 o 
   9  -1   4       19.87       36.11     41.95 o 
  10  -1   4      453.87      489.78     45.89 o 
  11  -1   4      350.20      358.14     48.79 o 
  12  -1   4      313.84      306.25     54.61 o 
 -11   0   4      898.34      876.46     48.40 o 
 -10   0   4        7.58       13.95     42.61 o 
  -9   0   4      960.05      890.17     40.15 o 
  -8   0   4       20.91       49.80     37.52 o 
  -7   0   4     2165.28     1999.25     40.00 o 
  -6   0   4      614.88      639.49     34.25 o 
  -5   0   4      557.13      452.62     37.13 o 
  -4   0   4     6210.59     6311.72    106.50 o 
  -3   0   4     1892.40     2058.56     51.99 o 
  -2   0   4     7479.34     7689.41     83.78 o 
  -1   0   4     4058.40     3901.85     50.04 o 
   0   0   4    71383.09    72705.34    520.81 o 
   2   0   4     5244.50     4972.51     66.37 o 
   3   0   4     2440.61     2646.22     53.24 o 
   4   0   4        3.72       13.57     32.78 o 
   5   0   4      142.63      153.99     35.55 o 
   6   0   4      403.15      450.10     39.31 o 
   7   0   4      240.33      203.70     38.52 o 
   8   0   4      320.02      341.70     41.87 o 
   9   0   4       97.16       94.82     40.29 o 
  10   0   4      382.97      412.32     46.82 o 
  11   0   4      258.96      300.16     47.70 o 
  12   0   4      134.92      160.45     55.09 o 
 -11   1   4       63.97       60.03     46.49 o 
 -10   1   4      625.59      625.58     44.40 o 
  -9   1   4      579.67      654.67     41.74 o 
  -8   1   4     1629.43     1688.69     40.86 o 
  -7   1   4     4338.35     4226.34     47.81 o 
  -6   1   4       65.55       56.67     30.19 o 
  -5   1   4      262.07      286.85     37.05 o 
  -4   1   4       64.94       94.19     34.01 o 
  -3   1   4        5.25       40.13     28.55 o 
  -2   1   4      939.91     1088.62     33.11 o 
  -1   1   4     8533.83     8533.13    116.74 o 
   0   1   4     1868.11     1909.26     42.19 o 
   1   1   4    11100.36    11434.04     87.54 o 
   2   1   4     1553.00     2064.03     48.53 o 
   3   1   4      252.63      233.27     34.82 o 
   4   1   4     2121.66     2421.31     53.74 o 
   5   1   4      760.97      750.93     40.44 o 
   6   1   4       31.99       66.64     39.89 o 
   7   1   4     1703.23     1806.59     45.57 o 
   8   1   4        5.15       16.10     40.76 o 
   9   1   4        1.24        7.74     47.69 o 
  10   1   4     1424.06     1394.54     51.71 o 
  11   1   4      519.52      550.56     48.30 o 
  12   1   4      585.80      610.87     54.27 o 
 -11   2   4      697.77      673.13     48.56 o 
 -10   2   4        2.87       25.82     42.39 o 
  -9   2   4        8.49        2.97     37.72 o 
  -8   2   4        5.58       27.04     34.94 o 
  -7   2   4      495.47      530.28     37.55 o 
  -6   2   4       48.23       67.15     36.56 o 
  -5   2   4     3344.51     3403.98     56.80 o 
  -4   2   4     4387.87     4499.80     58.98 o 
  -3   2   4        7.04       25.15     28.90 o 
  -2   2   4     3788.26     3835.75     90.97 o 
  -1   2   4    12161.07    12574.62    254.82 o 
   0   2   4    15418.87    16551.09    228.01 o 
   1   2   4     6012.30     6509.63     67.29 o 
   2   2   4    55552.13    59313.80    195.20 o 
   3   2   4    14995.77    14859.81    106.85 o 
   4   2   4       30.38       63.94     36.69 o 
   5   2   4     1178.43     1167.87     43.25 o 
   6   2   4      583.88      574.31     38.57 o 
   7   2   4     5273.90     5245.29     60.85 o 
   8   2   4       96.21       89.60     40.60 o 
   9   2   4      153.99      157.54     43.30 o 
  10   2   4     1123.19     1097.74     64.03 o 
  11   2   4      454.21      496.55     49.87 o 
  12   2   4      349.46      383.38     57.33 o 
 -11   3   4      352.19      391.40     45.62 o 
 -10   3   4      976.05      901.41     43.38 o 
  -9   3   4       90.56       66.27     40.64 o 
  -8   3   4     1590.90     1534.74     40.50 o 
  -7   3   4     3338.50     3394.39     43.24 o 
  -6   3   4       69.62       94.69     32.46 o 
  -5   3   4     1263.57     1095.43     34.51 o 
  -4   3   4      802.48      746.09     33.68 o 
  -3   3   4     3347.49     3394.70     68.49 o 
  -2   3   4        5.61       19.33     28.63 o 
  -1   3   4     7440.84     7608.60    141.65 o 
   0   3   4     3443.08     3337.25     49.91 o 
   1   3   4    33416.79    35581.26    643.48 o 
   2   3   4      435.30      480.07     33.61 o 
   3   3   4     9884.34    10674.23     95.28 o 
   4   3   4     8530.64     8631.11     86.85 o 
   5   3   4       73.56       39.90     40.36 o 
   6   3   4     2344.01     2169.27     50.41 o 
   7   3   4    10013.52     9289.93     82.50 o 
   8   3   4      257.05      220.74     39.92 o 
   9   3   4      559.11      536.77     42.73 o 
  10   3   4       45.77       54.34     46.78 o 
  11   3   4     1219.03     1316.34     56.23 o 
  12   3   4      455.30      430.47     59.15 o 
 -11   4   4      517.45      561.05     48.94 o 
 -10   4   4      128.79      143.86     41.25 o 
  -9   4   4      170.92      170.22     38.75 o 
  -8   4   4      982.00     1031.11     39.05 o 
  -7   4   4      105.71      118.61     42.02 o 
  -6   4   4     1041.17     1123.75     34.90 o 
  -5   4   4     1326.53     1220.48     37.02 o 
  -4   4   4    18738.49    18214.55    389.33 o 
  -3   4   4        6.00       18.25     31.08 o 
  -2   4   4       59.36       97.42     26.95 o 
  -1   4   4     6859.62     7198.41     67.93 o 
   0   4   4      745.89      883.43     39.24 o 
   1   4   4     3050.68     2918.58     52.66 o 
   2   4   4       90.53      101.44     32.71 o 
   3   4   4      180.06      254.12     36.68 o 
   4   4   4      929.52     1016.85     43.41 o 
   5   4   4     1063.22     1054.88     46.80 o 
   6   4   4      528.85      561.94     45.22 o 
   7   4   4      180.81      157.11     43.13 o 
   8   4   4     1582.33     1567.05     50.94 o 
   9   4   4      158.75      147.41     48.02 o 
  10   4   4     1595.45     1596.75     57.16 o 
  11   4   4      709.90      862.36     78.51 o 
  12   4   4      133.53       99.31     66.22 o 
 -11   5   4      377.00      416.85     48.89 o 
 -10   5   4      502.21      513.73     47.25 o 
  -9   5   4      866.73      914.34     43.83 o 
  -8   5   4      648.33      721.07     38.78 o 
  -7   5   4       63.06       50.86     41.82 o 
  -6   5   4     2469.54     2341.09     42.27 o 
  -5   5   4      145.26      203.63     34.10 o 
  -4   5   4       28.62       13.47     29.23 o 
  -3   5   4     3224.66     3131.02     48.95 o 
  -2   5   4    10959.03    11015.16     65.82 o 
  -1   5   4      868.57      795.65     30.58 o 
   0   5   4      404.35      469.86     31.41 o 
   1   5   4     2342.17     2556.69     42.22 o 
   2   5   4      307.61      303.56     35.16 o 
   3   5   4     3245.52     3210.83     54.37 o 
   4   5   4     4874.90     4350.41     62.57 o 
   5   5   4     6549.58     6181.27     77.82 o 
   6   5   4      115.74      168.23     42.25 o 
   7   5   4     8047.42     7778.88    159.56 o 
   8   5   4      150.83      184.96     50.30 o 
   9   5   4      281.11      259.82     44.64 o 
  10   5   4      509.19      517.23     59.17 o 
  11   5   4      558.75      550.44     73.06 o 
  12   5   4      138.83      150.52     67.19 o 
 -11   6   4     1492.51     1512.61     50.86 o 
 -10   6   4      186.44      153.59     44.25 o 
  -9   6   4      561.37      517.04     38.64 o 
  -8   6   4      698.63      638.01     41.06 o 
  -7   6   4      134.69      165.71     37.35 o 
  -6   6   4       63.30       79.08     35.45 o 
  -5   6   4      114.76      150.85     36.52 o 
  -4   6   4     3820.67     3583.80     60.36 o 
  -3   6   4     1301.81     1400.73     37.51 o 
  -2   6   4        8.19        9.24     27.04 o 
  -1   6   4     3770.44     4019.47     44.99 o 
   0   6   4    25186.94    26942.31    250.54 o 
   1   6   4      476.50      751.40     33.77 o 
   2   6   4     1257.83     1472.18     38.08 o 
   3   6   4     5386.10     5383.98     55.13 o 
   4   6   4      961.62     1004.30     43.78 o 
   5   6   4     1284.11     1198.96     47.37 o 
   6   6   4      788.55      789.07     41.97 o 
   7   6   4      470.15      420.85     42.34 o 
   8   6   4        3.13        3.45     46.13 o 
   9   6   4      153.92      129.60     54.58 o 
  10   6   4     2558.89     2571.66     57.20 o 
  11   6   4     2810.98     2822.73     74.27 o 
  12   6   4       25.01      -12.86     94.70 o 
 -11   7   4        0.75       13.74     50.16 o 
 -10   7   4      293.92      342.36     44.32 o 
  -9   7   4      529.53      513.02     43.72 o 
  -8   7   4       66.51       40.23     41.13 o 
  -7   7   4       99.39      115.20     36.00 o 
  -6   7   4     3664.33     3599.91     67.06 o 
  -5   7   4      132.51      154.79     39.89 o 
  -4   7   4     3155.17     2983.63     41.60 o 
  -3   7   4     5704.32     4782.39     51.30 o 
  -2   7   4      741.39      763.79     33.25 o 
  -1   7   4      267.74      190.78     28.95 o 
   0   7   4     1905.56     1956.53     37.13 o 
   1   7   4      939.65     1115.55     36.33 o 
   2   7   4     3012.67     3115.55     44.12 o 
   3   7   4        6.16       36.98     31.60 o 
   4   7   4    10047.25    10116.75     71.92 o 
   5   7   4     1995.67     2156.36     51.46 o 
   6   7   4      536.71      531.84     41.64 o 
   7   7   4      852.37      896.06     48.47 o 
   8   7   4     2062.61     2131.12     59.82 o 
   9   7   4      368.36      340.79     56.82 o 
  10   7   4      103.33      118.74     59.28 o 
  11   7   4       41.56       73.33     62.71 o 
  12   7   4      144.53      133.06     80.28 o 
 -10   8   4       13.38       48.95     49.47 o 
  -9   8   4      308.91      386.75     45.23 o 
  -8   8   4      179.66      205.53     44.72 o 
  -7   8   4       95.29       97.64     34.54 o 
  -6   8   4      711.21      657.93     44.11 o 
  -5   8   4     1565.34     1500.35     37.71 o 
  -4   8   4      893.66      888.69     35.26 o 
  -3   8   4        6.61       78.55     29.30 o 
  -2   8   4      951.09      970.16     34.29 o 
  -1   8   4     1456.15     1156.83     33.30 o 
   0   8   4     5723.65     5480.77     80.69 o 
   1   8   4     2481.16     2249.01     39.26 o 
   2   8   4     4001.35     4460.70     67.87 o 
   3   8   4     5357.82     5125.84     52.92 o 
   4   8   4     5975.33     5569.55     55.01 o 
   5   8   4        7.99       41.74     37.15 o 
   6   8   4      315.61      304.53     45.08 o 
   7   8   4     1482.28     1522.20     51.59 o 
   8   8   4       60.61       50.44     44.03 o 
   9   8   4      476.35      567.23     51.80 o 
  10   8   4      614.27      600.24     54.97 o 
  11   8   4      212.08      238.33     58.66 o 
 -10   9   4      184.36      180.12     46.95 o 
  -9   9   4      119.73      148.82     46.95 o 
  -8   9   4       10.56       30.36     38.29 o 
  -7   9   4      241.90      218.54     47.24 o 
  -6   9   4        2.80       11.92     37.73 o 
  -5   9   4      525.93      573.53     35.93 o 
  -4   9   4     1163.74     1112.88     36.98 o 
  -3   9   4    10357.42    10420.96    112.44 o 
  -2   9   4      274.76      268.20     31.88 o 
  -1   9   4      209.33      252.98     31.16 o 
   0   9   4      922.04     1351.52     32.51 o 
   1   9   4      973.95     1031.12     31.69 o 
   2   9   4      715.04      768.76     33.65 o 
   3   9   4      363.07      415.39     31.82 o 
   4   9   4      228.26      218.00     32.47 o 
   5   9   4     1351.61     1231.07     41.84 o 
   6   9   4      797.63      726.87     41.06 o 
   7   9   4     2334.40     2156.90     50.57 o 
   8   9   4      244.49      255.90     45.74 o 
   9   9   4     1144.76     1215.29     54.75 o 
  10   9   4       60.68       63.42     54.46 o 
  11   9   4      452.16      565.12     66.21 o 
 -10  10   4      305.70      312.17     47.97 o 
  -9  10   4       61.90       64.04     42.51 o 
  -8  10   4      265.24      283.04     45.01 o 
  -7  10   4     1350.96     1326.94     48.20 o 
  -6  10   4      272.12      258.89     38.40 o 
  -5  10   4      674.00      629.59     34.70 o 
  -4  10   4     4000.97     3780.98     43.13 o 
  -3  10   4      126.80      147.32     30.29 o 
  -2  10   4      936.76      782.49     32.90 o 
  -1  10   4     1170.90     1179.41     31.58 o 
   0  10   4     3723.26     3272.91     67.02 o 
   1  10   4     1469.46     1383.10     35.95 o 
   2  10   4     3162.60     3161.12     47.93 o 
   3  10   4     4832.29     4690.34     46.04 o 
   4  10   4     3573.83     3572.15     44.57 o 
   5  10   4      589.21      593.06     38.16 o 
   6  10   4      264.66      295.34     40.46 o 
   7  10   4     2021.74     1897.69     50.39 o 
   8  10   4        8.57        9.57     48.80 o 
   9  10   4      277.77      261.55     53.24 o 
  10  10   4      199.17      206.41     56.48 o 
  11  10   4       63.87       57.77     55.77 o 
 -10  11   4       81.25      104.14     49.95 o 
  -9  11   4       15.28       53.19     50.96 o 
  -8  11   4       46.15       51.12     53.76 o 
  -7  11   4       48.85       66.74     40.66 o 
  -6  11   4      533.59      520.78     37.17 o 
  -5  11   4     1674.01     1615.73     40.77 o 
  -4  11   4      178.69      206.64     32.13 o 
  -3  11   4      138.20      136.42     31.35 o 
  -2  11   4      404.72      398.23     30.00 o 
  -1  11   4     3992.22     3898.95     42.98 o 
   0  11   4      401.90      491.17     31.58 o 
   1  11   4     2085.41     2084.71     38.85 o 
   2  11   4      177.78      266.73     32.13 o 
   3  11   4     1797.05     1794.28     38.76 o 
   4  11   4        0.11        6.12     33.93 o 
   5  11   4       30.56       20.00     35.75 o 
   6  11   4      698.13      633.56     39.18 o 
   7  11   4     1187.17     1157.95     48.27 o 
   8  11   4     1803.82     1746.79     56.94 o 
   9  11   4       12.39       81.92     53.41 o 
  10  11   4      916.05      956.25     55.01 o 
  11  11   4       89.95      128.64     61.25 o 
  -9  12   4      407.40      393.89     50.12 o 
  -8  12   4      772.16      844.99     55.27 o 
  -7  12   4     3559.95     3486.82     49.04 o 
  -6  12   4        2.55        6.06     40.35 o 
  -5  12   4      961.76      951.23     41.29 o 
  -4  12   4     1914.13     1974.60     38.75 o 
  -3  12   4      244.68      247.01     32.01 o 
  -2  12   4     1293.30     1296.70     35.27 o 
  -1  12   4      112.20      132.91     32.87 o 
   0  12   4    11194.33    11272.13     80.30 o 
   1  12   4        5.80       17.38     29.23 o 
   2  12   4     4577.20     4703.45     82.27 o 
   3  12   4     1583.37     1394.45     35.46 o 
   4  12   4        5.93       20.62     32.26 o 
   5  12   4      101.37      122.80     36.11 o 
   6  12   4      644.75      624.30     40.58 o 
   7  12   4      730.26      693.33     43.11 o 
   8  12   4      261.27      297.09     48.44 o 
   9  12   4      118.82      133.71     54.49 o 
  10  12   4        0.13       35.93     52.58 o 
  -9  13   4        0.19        2.52     50.30 o 
  -8  13   4      369.09      385.05     53.38 o 
  -7  13   4        0.17       12.51     39.74 o 
  -6  13   4        9.07       33.76     36.89 o 
  -5  13   4     1044.10      999.78     39.10 o 
  -4  13   4       60.86       45.44     36.59 o 
  -3  13   4      596.76      543.26     33.90 o 
  -2  13   4      408.16      377.48     36.26 o 
  -1  13   4     5889.51     5657.44     83.84 o 
   0  13   4     6361.12     6157.39    113.79 o 
   1  13   4      974.53     1056.89     36.44 o 
   2  13   4      680.38      645.90     33.04 o 
   3  13   4       91.35       94.26     33.10 o 
   4  13   4      407.44      413.66     36.94 o 
   5  13   4       40.82       95.48     36.93 o 
   6  13   4       53.80       50.12     42.98 o 
   7  13   4      675.88      666.30     45.67 o 
   8  13   4      223.46      230.77     48.40 o 
   9  13   4       21.21       46.41     50.94 o 
  10  13   4       55.42       86.16     60.14 o 
  -8  14   4      399.78      440.98     47.19 o 
  -7  14   4     1659.88     1772.78     48.67 o 
  -6  14   4      225.04      241.85     37.74 o 
  -5  14   4      659.61      673.99     41.91 o 
  -4  14   4      498.43      550.70     37.62 o 
  -3  14   4       76.97       82.73     35.21 o 
  -2  14   4      140.16      141.77     33.28 o 
  -1  14   4       79.82      133.14     29.80 o 
   0  14   4      595.59      596.02     37.90 o 
   1  14   4      156.23      195.47     32.53 o 
   2  14   4        7.04        6.88     35.20 o 
   3  14   4       14.69       58.60     32.42 o 
   4  14   4     2310.57     2275.99     40.21 o 
   5  14   4      561.06      540.04     39.15 o 
   6  14   4      261.55      253.52     41.72 o 
   7  14   4     2021.77     2011.59     47.21 o 
   8  14   4      347.63      400.15     54.90 o 
   9  14   4      331.21      405.54     54.05 o 
  -8  15   4      472.66      480.81     50.23 o 
  -7  15   4      302.09      298.92     48.85 o 
  -6  15   4        0.35       -6.34     46.44 o 
  -5  15   4       19.29        7.75     37.00 o 
  -4  15   4     1068.01     1092.82     41.64 o 
  -3  15   4       39.11       79.32     36.46 o 
  -2  15   4     1102.29     1089.36     35.72 o 
  -1  15   4     1174.26     1261.87     37.55 o 
   0  15   4      639.63      625.63     33.56 o 
   1  15   4     2579.99     2423.04     40.33 o 
   2  15   4      294.48      317.57     34.16 o 
   3  15   4      418.74      441.49     36.34 o 
   4  15   4      286.80      328.16     35.22 o 
   5  15   4     2464.10     2498.39     44.72 o 
   6  15   4      437.09      380.22     39.47 o 
   7  15   4     2793.18     2695.14     52.77 o 
   8  15   4       39.58       43.94     47.49 o 
   9  15   4      866.52      921.18     62.73 o 
  -7  16   4      131.49      151.07     46.94 o 
  -6  16   4      158.29      186.42     44.43 o 
  -5  16   4       88.60      124.44     42.78 o 
  -4  16   4     1065.21     1005.67     40.08 o 
  -3  16   4        3.47       13.99     37.89 o 
  -2  16   4      185.14      243.35     34.17 o 
  -1  16   4        6.35        5.53     33.36 o 
   0  16   4     7116.97     7454.04    101.91 o 
   1  16   4     2072.02     1959.75     38.78 o 
   2  16   4     1038.96     1057.07     36.11 o 
   3  16   4     1013.15      984.38     36.99 o 
   4  16   4      934.57      952.01     39.89 o 
   5  16   4       43.64       54.03     38.10 o 
   6  16   4      286.13      287.27     40.26 o 
   7  16   4      443.43      472.80     44.28 o 
   8  16   4      113.81      145.14     56.79 o 
  -7  17   4        6.91        9.64     46.31 o 
  -6  17   4        7.64       15.67     41.83 o 
  -5  17   4       43.66       73.61     44.15 o 
  -4  17   4      508.21      557.02     39.86 o 
  -3  17   4       13.57       19.64     41.25 o 
  -2  17   4      512.74      492.01     36.06 o 
  -1  17   4     1018.89     1016.67     37.10 o 
   0  17   4      705.13      621.34     41.11 o 
   1  17   4     2443.52     2238.78     40.97 o 
   2  17   4       64.57       71.36     35.64 o 
   3  17   4        7.93       12.97     36.18 o 
   4  17   4      645.02      676.66     41.56 o 
   5  17   4      447.71      450.14     43.24 o 
   6  17   4        5.83       -6.81     41.14 o 
   7  17   4      376.36      399.03     45.17 o 
   8  17   4       23.78       24.65     52.02 o 
  -6  18   4       14.16       20.36     44.74 o 
  -5  18   4       63.31       78.09     46.30 o 
  -4  18   4      811.61      877.34     42.16 o 
  -3  18   4      496.58      590.15     40.41 o 
  -2  18   4        1.58       10.05     39.59 o 
  -1  18   4      412.22      455.86     42.33 o 
   0  18   4      767.48      778.36     38.75 o 
   1  18   4       53.33       75.47     36.35 o 
   2  18   4        4.23        4.29     38.61 o 
   3  18   4      114.94       86.81     37.29 o 
   4  18   4     1394.94     1429.11     43.72 o 
   5  18   4      149.97      148.43     43.24 o 
   6  18   4      499.98      451.33     44.13 o 
   7  18   4      687.00      651.47     48.33 o 
  -5  19   4       63.04       88.52     51.46 o 
  -4  19   4      107.92      162.17     43.99 o 
  -3  19   4      111.07      113.32     40.65 o 
  -2  19   4        5.56       11.19     39.50 o 
  -1  19   4      345.04      349.27     39.91 o 
   0  19   4      585.79      594.17     37.91 o 
   1  19   4     1882.86     1841.90     43.21 o 
   2  19   4       28.02       10.41     38.09 o 
   3  19   4     1178.32     1185.63     41.77 o 
   4  19   4      837.69      872.32     44.68 o 
   5  19   4       72.66       84.29     41.89 o 
   6  19   4      101.66      127.76     44.73 o 
  -4  20   4      370.17      405.85     49.79 o 
  -3  20   4      425.17      481.09     45.69 o 
  -2  20   4       64.40       60.76     39.31 o 
  -1  20   4     1010.31      978.76     42.67 o 
   0  20   4      183.55      169.64     38.61 o 
   1  20   4      384.66      428.06     38.85 o 
   2  20   4        1.43       13.52     39.64 o 
   3  20   4      115.82      154.48     40.64 o 
   4  20   4       19.12       24.15     43.35 o 
   5  20   4      575.59      553.06     44.21 o 
  -3  21   4      177.02      178.23     44.24 o 
  -2  21   4      163.49      152.63     43.29 o 
  -1  21   4        8.11       -3.52     47.17 o 
   0  21   4     1077.58     1120.87     41.39 o 
   1  21   4        0.63       33.16     42.12 o 
   2  21   4      243.67      245.08     42.36 o 
   3  21   4      100.54      119.90     44.79 o 
   0 -21   5        2.33       26.13     51.14 o 
   1 -21   5      146.67      180.18     51.48 o 
   2 -21   5      103.31       67.53     50.92 o 
  -3 -20   5      239.61      228.15     46.47 o 
  -2 -20   5      153.83      148.08     43.16 o 
  -1 -20   5        1.07       26.11     39.54 o 
   0 -20   5        6.62       22.75     40.97 o 
   1 -20   5       91.91       68.82     43.34 o 
   2 -20   5      248.59      239.01     48.03 o 
   3 -20   5      246.31      276.90     47.18 o 
   4 -20   5       34.71       18.35     46.28 o 
  -4 -19   5      338.42      368.90     49.10 o 
  -3 -19   5        6.68       -6.15     49.53 o 
  -2 -19   5      200.51      268.47     43.17 o 
  -1 -19   5     2132.89     2136.92     45.64 o 
   0 -19   5       18.36       32.59     39.07 o 
   1 -19   5     1261.18     1316.98     42.36 o 
   2 -19   5      118.78      139.45     47.04 o 
   3 -19   5      725.39      774.68     52.04 o 
   4 -19   5       30.30       27.87     49.66 o 
   5 -19   5      759.92      845.44     54.48 o 
   6 -19   5      775.35      774.03     52.98 o 
  -5 -18   5       38.57       25.72     54.21 o 
  -4 -18   5       89.37       81.07     49.27 o 
  -3 -18   5       68.40       79.86     39.96 o 
  -2 -18   5       38.61       46.95     36.97 o 
  -1 -18   5       15.74       56.58     38.00 o 
   0 -18   5        0.25       25.56     39.24 o 
   1 -18   5       30.12       62.13     39.01 o 
   2 -18   5      220.26      244.91     38.51 o 
   3 -18   5      515.81      522.20     43.68 o 
   4 -18   5      651.30      617.13     44.94 o 
   5 -18   5      381.00      351.77     50.68 o 
   6 -18   5      368.00      328.86     49.65 o 
   7 -18   5       59.46       10.10     60.89 o 
  -6 -17   5      419.95      481.85     45.70 o 
  -5 -17   5      225.46      239.64     46.23 o 
  -4 -17   5     1059.04     1066.97     50.13 o 
  -3 -17   5      156.36      181.72     39.18 o 
  -2 -17   5     1888.88     1967.74     46.12 o 
  -1 -17   5      444.79      452.16     37.47 o 
   0 -17   5       26.50       39.06     36.05 o 
   1 -17   5      523.19      511.24     36.15 o 
   2 -17   5     1221.73     1247.15     40.58 o 
   3 -17   5      188.67      227.63     42.44 o 
   4 -17   5       63.66       70.01     41.95 o 
   5 -17   5      786.73      806.72     50.25 o 
   6 -17   5      281.96      293.62     48.45 o 
   7 -17   5        0.24       -1.56     58.34 o 
  -7 -16   5       22.57       14.89     42.99 o 
  -6 -16   5       27.17       19.72     40.26 o 
  -5 -16   5     1234.77     1196.34     47.50 o 
  -4 -16   5      591.70      540.07     51.16 o 
  -3 -16   5      480.69      484.14     38.18 o 
  -2 -16   5        1.69       11.34     37.65 o 
  -1 -16   5        6.35       91.77     37.51 o 
   0 -16   5        1.25       19.83     34.68 o 
   1 -16   5       38.38      111.62     33.12 o 
   2 -16   5      218.95      273.69     37.22 o 
   3 -16   5     1306.11     1321.68     45.09 o 
   4 -16   5     1569.72     1614.93     48.06 o 
   5 -16   5      907.92      913.98     46.80 o 
   6 -16   5       47.71       58.17     49.62 o 
   7 -16   5       18.95       63.34     56.46 o 
   8 -16   5      231.81      236.02     54.77 o 
  -7 -15   5        5.36       -2.71     41.46 o 
  -6 -15   5        0.07       -6.42     39.29 o 
  -5 -15   5       22.86       45.52     44.69 o 
  -4 -15   5       15.81       18.50     42.85 o 
  -3 -15   5      108.07      126.77     39.70 o 
  -2 -15   5     1529.23     1525.69     40.68 o 
  -1 -15   5      494.94      473.34     39.16 o 
   0 -15   5      109.99      110.13     37.79 o 
   1 -15   5      250.43      248.30     34.10 o 
   2 -15   5      460.11      519.20     36.57 o 
   3 -15   5      665.96      697.35     46.26 o 
   4 -15   5       32.42       40.92     38.72 o 
   5 -15   5      108.98      110.56     42.58 o 
   6 -15   5     1180.67     1160.56     62.43 o 
   7 -15   5       99.21       41.57     61.89 o 
   8 -15   5      235.80      245.70     59.05 o 
   9 -15   5      363.20      340.62     63.03 o 
  -8 -14   5      166.75      150.15     44.18 o 
  -7 -14   5      133.80      169.79     42.57 o 
  -6 -14   5     1511.47     1383.69     43.39 o 
  -5 -14   5     1593.32     1642.92     49.13 o 
  -4 -14   5      106.90      137.21     45.66 o 
  -3 -14   5     2034.38     2033.16     39.30 o 
  -2 -14   5      408.89      407.10     33.35 o 
  -1 -14   5     1385.08     1399.80     37.08 o 
   0 -14   5       16.46       31.36     33.71 o 
   1 -14   5     5228.19     5292.19     77.88 o 
   2 -14   5     1198.08     1200.74     36.67 o 
   3 -14   5        4.04       20.82     38.23 o 
   4 -14   5     1066.67     1048.50     38.44 o 
   5 -14   5      579.32      608.68     43.85 o 
   6 -14   5      770.39      739.31    105.73 o 
   7 -14   5        7.70       79.73     53.40 o 
   8 -14   5       11.98       26.27     63.60 o 
   9 -14   5       39.56       83.27     55.10 o 
  -8 -13   5      322.09      313.86     42.56 o 
  -7 -13   5       42.00       59.24     39.81 o 
  -6 -13   5        0.68       12.11     36.78 o 
  -5 -13   5      387.54      353.77     43.43 o 
  -4 -13   5      309.75      256.37     41.40 o 
  -3 -13   5      422.47      423.45     36.14 o 
  -2 -13   5      885.45      929.80     36.84 o 
  -1 -13   5     3954.38     3731.50     50.16 o 
   0 -13   5       14.17       12.36     33.34 o 
   1 -13   5     3836.30     3666.16     42.22 o 
   2 -13   5     1127.40     1163.86     35.30 o 
   3 -13   5      518.46      521.63     38.36 o 
   4 -13   5      194.44      190.14     35.75 o 
   5 -13   5     1986.38     1968.24     50.84 o 
   6 -13   5      121.96      113.56     45.63 o 
   7 -13   5       29.66       36.29     58.35 o 
   8 -13   5      170.58      164.30     61.09 o 
   9 -13   5      853.60      841.78     60.50 o 
  10 -13   5        1.79      -12.55     68.11 o 
  -9 -12   5      362.09      337.74     48.33 o 
  -8 -12   5      530.43      584.21     42.44 o 
  -7 -12   5      381.09      371.18     40.83 o 
  -6 -12   5     2968.33     3026.21     43.94 o 
  -5 -12   5     1328.78     1284.82     45.72 o 
  -4 -12   5       13.30       11.33     42.56 o 
  -3 -12   5      809.63      810.39     33.04 o 
  -2 -12   5      137.20      131.39     33.52 o 
  -1 -12   5       22.15       39.43     29.86 o 
   0 -12   5        4.05       -9.01     30.60 o 
   1 -12   5      136.53      166.34     33.23 o 
   2 -12   5     1834.94     1903.91     39.68 o 
   3 -12   5      131.14      116.90     38.41 o 
   4 -12   5      905.94      892.68     40.39 o 
   5 -12   5      715.52      707.47     43.81 o 
   6 -12   5     2060.99     2213.65    124.60 o 
   7 -12   5     1211.18     1225.92     59.71 o 
   8 -12   5       86.88       78.14     53.64 o 
   9 -12   5       38.97       44.87     55.75 o 
  10 -12   5      373.81      378.27     62.06 o 
  -9 -11   5      623.46      671.01     46.80 o 
  -8 -11   5      544.21      552.52     43.09 o 
  -7 -11   5       68.09       57.14     36.72 o 
  -6 -11   5      332.05      289.33     37.95 o 
  -5 -11   5      239.93      221.69     34.02 o 
  -4 -11   5      151.29      181.48     36.92 o 
  -3 -11   5      262.21      270.08     35.63 o 
  -2 -11   5      904.28      837.60     34.75 o 
  -1 -11   5     1104.64     1013.02     33.79 o 
   0 -11   5        1.35       12.24     29.83 o 
   1 -11   5     2088.89     2098.92     37.07 o 
   2 -11   5     2603.46     2628.95     43.70 o 
   3 -11   5       54.86       56.70     31.93 o 
   4 -11   5       36.79       50.98     35.71 o 
   5 -11   5      239.52      285.97     41.92 o 
   6 -11   5     1299.65     1306.74     48.08 o 
   7 -11   5      253.50      270.04     50.81 o 
   8 -11   5       19.15       31.20     51.10 o 
   9 -11   5       79.28      116.29     61.77 o 
  10 -11   5      111.34       94.85     65.55 o 
  11 -11   5       22.66       77.37     62.73 o 
  -9 -10   5      101.28       76.49     42.32 o 
  -8 -10   5        7.38        9.80     38.91 o 
  -7 -10   5       79.64      102.50     37.79 o 
  -6 -10   5     1895.88     1862.36     39.44 o 
  -5 -10   5     3304.64     3165.94     41.84 o 
  -4 -10   5      833.04      771.65     37.89 o 
  -3 -10   5      296.32      269.99     33.13 o 
  -2 -10   5      564.97      570.76     34.16 o 
  -1 -10   5     2366.64     2455.58     37.83 o 
   0 -10   5       84.38       72.57     27.82 o 
   1 -10   5     1563.40     1666.63     44.16 o 
   2 -10   5      100.99       94.22     33.16 o 
   3 -10   5       31.68       35.84     33.10 o 
   4 -10   5       15.47       24.35     33.42 o 
   5 -10   5      142.62      155.57     40.79 o 
   6 -10   5     1873.35     1970.16     53.83 o 
   7 -10   5      506.50      463.09     46.33 o 
   8 -10   5      851.98      868.61     53.71 o 
   9 -10   5     1322.84     1327.92     58.37 o 
  10 -10   5      107.98      130.02     56.98 o 
  11 -10   5       22.19       52.73     68.03 o 
 -10  -9   5      190.04      210.38     58.04 o 
  -9  -9   5      129.09      166.32     41.76 o 
  -8  -9   5      672.10      675.58     42.45 o 
  -7  -9   5      780.47      782.76     39.40 o 
  -6  -9   5      563.55      567.61     34.92 o 
  -5  -9   5        6.93       13.25     34.01 o 
  -4  -9   5        3.73       -4.77     30.57 o 
  -3  -9   5        1.72       28.50     35.50 o 
  -2  -9   5      107.94      125.11     35.01 o 
  -1  -9   5     1526.28     1485.03     38.61 o 
   0  -9   5        8.34        6.29     30.29 o 
   1  -9   5      823.68      941.92     36.40 o 
   2  -9   5     3477.97     3429.84     43.92 o 
   3  -9   5     2188.44     2254.18     41.62 o 
   4  -9   5      336.41      333.98     35.58 o 
   5  -9   5     3031.33     3012.06     56.04 o 
   6  -9   5     4526.07     4431.47     66.70 o 
   7  -9   5      130.09      122.20     42.91 o 
   8  -9   5     1117.76     1131.97     50.07 o 
   9  -9   5      147.00      146.33     52.92 o 
  10  -9   5      790.20      912.32     59.52 o 
  11  -9   5      119.31      115.30     66.39 o 
 -10  -8   5       36.79       45.11     46.19 o 
  -9  -8   5      531.44      553.34     44.23 o 
  -8  -8   5     1675.83     1668.25     43.34 o 
  -7  -8   5       36.88       50.41     36.55 o 
  -6  -8   5      150.96      176.38     33.00 o 
  -5  -8   5     4329.75     3936.27     44.12 o 
  -4  -8   5      335.29      370.83     29.85 o 
  -3  -8   5      751.59      648.84     34.77 o 
  -2  -8   5     7483.38     7387.88    131.11 o 
  -1  -8   5      671.45      610.59     34.83 o 
   0  -8   5        0.45       22.26     31.07 o 
   1  -8   5       19.15      147.07     29.94 o 
   2  -8   5      641.60      628.33     31.72 o 
   3  -8   5       12.15       13.25     30.59 o 
   4  -8   5        0.31        9.72     36.07 o 
   5  -8   5     1162.24     1102.66     47.69 o 
   6  -8   5      884.91      879.76     45.05 o 
   7  -8   5      105.92       45.45     51.44 o 
   8  -8   5     2250.23     2237.79     62.05 o 
   9  -8   5        9.47       19.27     50.82 o 
  10  -8   5     2037.15     2049.71     68.66 o 
  11  -8   5       85.63       87.90     66.36 o 
 -10  -7   5     1480.97     1425.63     48.06 o 
  -9  -7   5      185.81      243.89     43.34 o 
  -8  -7   5        0.87       21.57     35.74 o 
  -7  -7   5       78.23       77.54     33.71 o 
  -6  -7   5       48.16       41.02     32.06 o 
  -5  -7   5     1556.10     1554.40     34.60 o 
  -4  -7   5      281.01      287.93     32.35 o 
  -3  -7   5      856.21      852.78     32.58 o 
  -2  -7   5     1817.19     1880.62     35.43 o 
  -1  -7   5     5289.07     5359.75     46.14 o 
   0  -7   5       49.75       46.42     25.70 o 
   1  -7   5      806.02      861.38     33.20 o 
   2  -7   5     1357.64     1187.72     33.87 o 
   3  -7   5     3050.09     2739.48     43.10 o 
   4  -7   5      459.07      539.09     40.17 o 
   5  -7   5     9333.27     8979.83     74.76 o 
   6  -7   5     2623.21     2570.63     62.14 o 
   7  -7   5        1.13       27.80     44.94 o 
   8  -7   5      769.41      832.27     55.87 o 
   9  -7   5     1663.60     1696.25     70.56 o 
  10  -7   5     1176.61     1138.78     58.89 o 
  11  -7   5      156.45      184.72     63.93 o 
  12  -7   5      663.12      599.25     99.72 o 
 -10  -6   5      633.93      642.31     47.62 o 
  -9  -6   5      363.65      423.91     43.66 o 
  -8  -6   5      398.14      374.72     36.38 o 
  -7  -6   5       52.07       59.58     37.01 o 
  -6  -6   5      125.14      177.08     31.63 o 
  -5  -6   5     1031.58     1046.93     31.69 o 
  -4  -6   5      756.02      691.67     33.36 o 
  -3  -6   5     2344.59     2408.36     38.59 o 
  -2  -6   5     2355.30     2100.95     41.53 o 
  -1  -6   5     3464.84     3609.86     41.65 o 
   0  -6   5        0.05       15.02     27.38 o 
   1  -6   5     8457.02     8983.77     61.66 o 
   2  -6   5     4213.52     4284.68     47.75 o 
   3  -6   5      702.58      792.46     39.22 o 
   4  -6   5      193.98      169.06     41.05 o 
   5  -6   5      125.38       90.12     41.78 o 
   6  -6   5      300.35      297.02     43.97 o 
   7  -6   5       14.36        3.80     44.45 o 
   8  -6   5      387.52      385.98     49.03 o 
   9  -6   5     2690.07     2606.95     76.46 o 
  10  -6   5     1607.56     1680.55     65.47 o 
  11  -6   5      170.56      141.00     63.22 o 
  12  -6   5       27.48       48.08     97.52 o 
 -10  -5   5      600.79      615.68     44.32 o 
  -9  -5   5        2.94       27.03     37.01 o 
  -8  -5   5        5.36       37.90     34.82 o 
  -7  -5   5      257.46      297.05     33.54 o 
  -6  -5   5      127.22      130.46     33.15 o 
  -5  -5   5     3082.33     2992.56     37.44 o 
  -4  -5   5     1235.30     1245.18     33.59 o 
  -3  -5   5     1878.69     1814.76     33.23 o 
  -2  -5   5     2994.42     2968.49     38.35 o 
  -1  -5   5       36.41      139.74     27.56 o 
   0  -5   5       15.90       25.85     25.85 o 
   1  -5   5       41.68       85.26     28.05 o 
   2  -5   5        3.73       17.18     28.85 o 
   3  -5   5     3235.51     3091.99     47.05 o 
   4  -5   5     1698.76     1901.47     48.67 o 
   5  -5   5     3009.84     2832.23     67.63 o 
   6  -5   5     1104.24     1066.04     52.11 o 
   7  -5   5        0.69       18.67     48.33 o 
   8  -5   5      257.34      266.15     52.98 o 
   9  -5   5     1174.10     1107.33     59.97 o 
  10  -5   5      313.41      313.07     58.57 o 
  11  -5   5        6.29      -10.85     67.39 o 
  12  -5   5       32.27       33.30     70.27 o 
 -11  -4   5        8.39       17.50     48.74 o 
 -10  -4   5      515.95      557.22     47.72 o 
  -9  -4   5      579.58      616.66     40.75 o 
  -8  -4   5       40.87       47.63     38.31 o 
  -7  -4   5      394.19      396.77     33.73 o 
  -6  -4   5     1047.28     1033.40     36.39 o 
  -5  -4   5      514.07      387.48     32.53 o 
  -4  -4   5       82.61      100.76     29.14 o 
  -3  -4   5      813.92      836.72     33.09 o 
  -2  -4   5     3150.58     3249.52     40.49 o 
  -1  -4   5     8581.54     8881.82     56.85 o 
   0  -4   5        2.53       -1.18     28.43 o 
   1  -4   5     4435.18     4208.42     47.09 o 
   2  -4   5    10810.55    10767.40    115.24 o 
   3  -4   5     7455.08     7772.77     68.46 o 
   4  -4   5     8574.54     8338.06     74.06 o 
   5  -4   5      911.40      839.68     46.97 o 
   6  -4   5     4207.50     3939.00     72.96 o 
   7  -4   5        4.29      -12.87     45.26 o 
   8  -4   5     2482.67     2349.82     55.93 o 
   9  -4   5      957.77      938.98     51.21 o 
  10  -4   5      106.26      154.65     50.47 o 
  11  -4   5        3.10       25.85     72.33 o 
  12  -4   5      781.36      854.10     61.97 o 
 -11  -3   5      280.77      252.82     49.09 o 
 -10  -3   5        0.04       14.24     41.34 o 
  -9  -3   5       45.13       52.01     41.16 o 
  -8  -3   5      386.60      322.22     36.75 o 
  -7  -3   5      313.21      300.89     34.93 o 
  -6  -3   5      125.72       98.00     29.55 o 
  -5  -3   5     2957.81     2803.87     39.41 o 
  -4  -3   5     2296.61     2383.96     36.26 o 
  -3  -3   5      408.01      330.56     27.83 o 
  -2  -3   5     2635.87     2590.82     42.75 o 
  -1  -3   5     1962.78     1890.12     35.54 o 
   0  -3   5        1.04       15.88     26.83 o 
   1  -3   5      231.79      311.65     30.10 o 
   2  -3   5       68.71       67.75     29.39 o 
   3  -3   5      313.35      412.74     45.29 o 
   4  -3   5     3265.29     3222.66     54.04 o 
   5  -3   5     5016.58     4813.79     62.81 o 
   6  -3   5     3069.76     3055.04     54.61 o 
   7  -3   5      635.97      654.09     42.84 o 
   8  -3   5      947.69      907.52     45.74 o 
   9  -3   5     3508.15     3462.77     57.88 o 
  10  -3   5      163.49      178.45     57.63 o 
  11  -3   5      233.76      215.50     53.09 o 
  12  -3   5      627.42      660.56     62.54 o 
 -11  -2   5       21.42       32.95     44.92 o 
 -10  -2   5       92.52      127.57     42.06 o 
  -9  -2   5     2097.41     2103.27     46.64 o 
  -8  -2   5      527.34      525.97     39.44 o 
  -7  -2   5       97.55       76.52     38.29 o 
  -6  -2   5     5612.29     5578.59     99.90 o 
  -5  -2   5     5700.11     5847.46     68.30 o 
  -4  -2   5      474.61      420.00     30.02 o 
  -3  -2   5     3246.60     3349.47     46.90 o 
  -2  -2   5      678.94      758.65     29.66 o 
  -1  -2   5     5203.15     5003.39     64.20 o 
   0  -2   5        2.32        6.37     27.00 o 
   1  -2   5    10477.16    10488.60    132.30 o 
   2  -2   5     3351.85     3441.09     50.35 o 
   3  -2   5     2883.31     2955.79     50.20 o 
   4  -2   5    10415.38    11714.17    102.30 o 
   5  -2   5        5.33       26.74     35.45 o 
   6  -2   5      208.51      207.11     39.10 o 
   7  -2   5      600.20      633.83     42.60 o 
   8  -2   5      706.48      706.37     51.24 o 
   9  -2   5      425.71      451.09     44.70 o 
  10  -2   5       42.51       60.82     46.88 o 
  11  -2   5        7.15       22.38     52.19 o 
  12  -2   5       65.17       97.15     55.27 o 
 -11  -1   5       18.12        6.78     46.31 o 
 -10  -1   5      151.50      180.55     44.57 o 
  -9  -1   5       12.49       64.97     41.15 o 
  -8  -1   5      428.36      386.09     39.34 o 
  -7  -1   5      418.49      387.94     33.47 o 
  -6  -1   5     1590.66     1443.74     42.66 o 
  -5  -1   5     4122.12     4408.33     59.29 o 
  -4  -1   5     3277.35     3716.28     49.27 o 
  -3  -1   5      420.22      409.98     27.61 o 
  -2  -1   5      455.78      284.46     28.56 o 
  -1  -1   5      118.68      174.24     26.98 o 
   0  -1   5        5.67        0.74     26.30 o 
   1  -1   5     1191.85     1046.27     35.03 o 
   2  -1   5       36.07       73.81     28.35 o 
   3  -1   5     3629.66     3728.32     56.07 o 
   4  -1   5        2.07        2.36     32.62 o 
   5  -1   5       98.91      123.88     36.49 o 
   6  -1   5     1794.59     1704.61     44.27 o 
   7  -1   5     1865.23     1764.21     46.60 o 
   8  -1   5       29.15       51.40     39.26 o 
   9  -1   5     4434.77     4382.77     69.19 o 
  10  -1   5       27.53       53.60     46.06 o 
  11  -1   5      223.88      244.85     50.01 o 
  12  -1   5      169.52      210.03     56.25 o 
 -11   0   5       73.01       77.31     47.69 o 
 -10   0   5      288.98      315.38     39.88 o 
  -9   0   5     2642.57     2626.16     46.26 o 
  -8   0   5     2317.76     2396.09     43.05 o 
  -7   0   5     1104.21     1133.44     35.87 o 
  -6   0   5     6431.70     6283.73     74.79 o 
  -5   0   5     4479.35     4312.08     85.40 o 
  -4   0   5        0.25       15.59     29.38 o 
  -3   0   5     4806.03     4760.05     48.44 o 
  -2   0   5        2.30       13.13     24.75 o 
  -1   0   5     4464.34     4808.98     60.41 o 
   0   0   5      102.97       90.26     27.06 o 
   1   0   5     8351.95     8970.14     91.01 o 
   2   0   5     1773.23     1889.20     44.23 o 
   3   0   5     3220.16     3406.90     54.03 o 
   4   0   5     9555.37    10221.03     82.84 o 
   5   0   5      373.66      302.93     37.35 o 
   6   0   5      644.09      656.29     39.82 o 
   7   0   5     1018.81      934.44     42.22 o 
   8   0   5      545.35      527.31     49.70 o 
   9   0   5       59.79       67.05     43.10 o 
  10   0   5      100.65       96.48     46.52 o 
  11   0   5       11.03       17.24     50.32 o 
  12   0   5       50.30       71.92     54.72 o 
 -11   1   5       50.09       59.67     44.81 o 
 -10   1   5      238.32      230.86     41.89 o 
  -9   1   5       37.47       55.43     38.85 o 
  -8   1   5      686.78      725.12     38.50 o 
  -7   1   5       10.79       20.81     35.85 o 
  -6   1   5      128.02      114.52     31.11 o 
  -5   1   5        8.78       22.15     31.44 o 
  -4   1   5     1139.47     1201.52     39.73 o 
  -3   1   5      708.74      672.48     30.50 o 
  -2   1   5    10474.86    11086.44    113.27 o 
  -1   1   5    12062.25    11813.09    206.10 o 
   0   1   5        4.53       16.04     25.59 o 
   1   1   5     4010.50     3967.21     51.39 o 
   2   1   5      486.36      563.51     33.62 o 
   3   1   5       30.74       58.12     33.20 o 
   4   1   5        5.19       36.14     35.80 o 
   5   1   5     1911.67     1950.78     48.79 o 
   6   1   5     1222.82     1150.73     43.45 o 
   7   1   5      438.99      452.73     46.78 o 
   8   1   5      220.91      232.69     44.23 o 
   9   1   5     1935.09     2003.27     51.63 o 
  10   1   5      456.09      462.51     56.23 o 
  11   1   5      168.82      173.75     49.99 o 
  12   1   5       77.56       73.23     53.20 o 
 -11   2   5      124.93      118.17     47.85 o 
 -10   2   5        8.72       28.26     43.52 o 
  -9   2   5     1943.77     1848.87     43.90 o 
  -8   2   5      728.89      755.37     38.61 o 
  -7   2   5      426.33      403.39     33.38 o 
  -6   2   5     9342.57     9201.92    225.14 o 
  -5   2   5     8117.92     8220.65     92.85 o 
  -4   2   5     2377.10     2667.14     38.03 o 
  -3   2   5      330.80      337.31     32.62 o 
  -2   2   5      319.50      414.09     26.84 o 
  -1   2   5     4439.41     4785.75     77.80 o 
   0   2   5        0.01       16.54     27.76 o 
   2   2   5      524.86      501.87     35.69 o 
   3   2   5     3921.72     4097.65     58.35 o 
   4   2   5     5698.73     6296.18     85.38 o 
   5   2   5     5332.15     5158.33     65.44 o 
   6   2   5    17974.10    18046.24    108.34 o 
   7   2   5     1592.20     1636.47     50.09 o 
   8   2   5    10846.19    10682.58     91.65 o 
   9   2   5       80.11       79.78     44.59 o 
  10   2   5       59.76       71.05     46.22 o 
  11   2   5      106.82      108.67     50.42 o 
  12   2   5      289.55      364.88     58.74 o 
 -11   3   5      464.57      465.19     49.57 o 
 -10   3   5      131.69      135.12     44.64 o 
  -9   3   5      725.52      787.15     40.67 o 
  -8   3   5      707.03      698.65     38.65 o 
  -7   3   5      617.13      661.61     44.77 o 
  -6   3   5       43.75       52.16     32.87 o 
  -5   3   5     1745.93     1721.22     37.04 o 
  -4   3   5     2630.12     2751.35     41.05 o 
  -3   3   5     4499.13     4424.38     70.79 o 
  -2   3   5     3889.54     4164.52     65.20 o 
  -1   3   5     2310.51     2310.71     47.49 o 
   0   3   5        3.71       13.60     26.15 o 
   1   3   5    10307.11    11062.19    102.56 o 
   2   3   5     1301.80     1185.66     37.05 o 
   3   3   5    10750.31    10960.30     85.39 o 
   4   3   5     7719.06     8330.49     85.03 o 
   5   3   5     1204.38     1243.39     48.44 o 
   6   3   5      698.12      695.65     42.83 o 
   7   3   5       10.22       13.10     43.03 o 
   8   3   5     1112.27     1051.41     46.52 o 
   9   3   5     1301.79     1327.59     52.61 o 
  10   3   5       99.80      122.19     49.41 o 
  11   3   5      336.93      311.65     72.20 o 
  12   3   5       60.77       79.23     70.14 o 
 -11   4   5       33.68       26.96     47.81 o 
 -10   4   5      347.65      381.88     41.21 o 
  -9   4   5      917.90      883.62     41.93 o 
  -8   4   5        6.71        4.75     38.71 o 
  -7   4   5      178.89      201.40     39.61 o 
  -6   4   5     1320.24     1322.65     37.41 o 
  -5   4   5     2837.18     2770.94     64.98 o 
  -4   4   5     7867.49     7816.34    186.84 o 
  -3   4   5     1558.33     1569.79     36.11 o 
  -2   4   5      361.47      536.78     28.12 o 
  -1   4   5     4621.43     4716.04     85.05 o 
   0   4   5       15.01       -5.72     27.10 o 
   1   4   5     1533.68     1516.65     38.17 o 
   2   4   5      840.28      729.41     33.48 o 
   3   4   5     6908.27     6689.95     64.46 o 
   4   4   5     2166.79     2294.28     54.33 o 
   5   4   5    13469.80    13446.12    110.80 o 
   6   4   5     3803.14     3670.11     71.03 o 
   7   4   5      341.64      380.03     49.70 o 
   8   4   5     4200.62     4066.76     66.59 o 
   9   4   5        4.08       20.81     52.40 o 
  10   4   5       40.63        5.46     57.31 o 
  11   4   5       50.30       63.03     60.53 o 
  12   4   5      666.48      637.42     67.85 o 
 -11   5   5       24.75       42.48     46.50 o 
 -10   5   5     1455.04     1505.41     47.38 o 
  -9   5   5     1432.13     1395.03     43.89 o 
  -8   5   5      306.21      300.91     39.93 o 
  -7   5   5       57.54       68.72     34.62 o 
  -6   5   5      119.39      148.42     34.06 o 
  -5   5   5      593.28      587.11     33.83 o 
  -4   5   5        4.38       25.63     32.74 o 
  -3   5   5        1.20       88.89     28.52 o 
  -2   5   5     5712.04     5730.65    157.33 o 
  -1   5   5     1492.08     1502.29     35.34 o 
   0   5   5        0.01        9.27     28.65 o 
   1   5   5     1116.41     1301.22     36.86 o 
   2   5   5     8737.57     9357.36    145.20 o 
   3   5   5     1012.47      930.69     38.39 o 
   4   5   5      891.27      915.20     49.51 o 
   5   5   5      583.63      665.38     49.03 o 
   6   5   5     2625.34     2650.58     52.36 o 
   7   5   5      203.44      241.27     44.35 o 
   8   5   5       11.97        5.59     50.33 o 
   9   5   5     2316.59     2319.07     67.58 o 
  10   5   5     1008.38     1125.50     55.78 o 
  11   5   5        0.11      -26.81     54.77 o 
  12   5   5     1038.37     1066.17    100.97 o 
 -10   6   5       70.00      101.47     43.55 o 
  -9   6   5        3.09       10.55     43.73 o 
  -8   6   5      606.37      633.54     44.00 o 
  -7   6   5      159.41      164.47     33.33 o 
  -6   6   5       23.46       36.91     31.39 o 
  -5   6   5     2591.90     2405.71     66.59 o 
  -4   6   5      965.34      819.51     33.95 o 
  -3   6   5       78.78       24.31     34.13 o 
  -2   6   5     6765.15     6247.08     84.94 o 
  -1   6   5     6611.70     6705.88     53.25 o 
   0   6   5       68.57      100.90     27.09 o 
   1   6   5    13157.67    13236.39     89.78 o 
   2   6   5      380.61      509.77     38.33 o 
   3   6   5     4496.99     4880.32    102.12 o 
   4   6   5       10.36        8.62     36.24 o 
   5   6   5     5596.89     5498.22     72.28 o 
   6   6   5     3280.96     3230.12     57.03 o 
   7   6   5      838.07      879.93     47.60 o 
   8   6   5     2923.60     2931.73     62.96 o 
   9   6   5     4998.61     4909.01     67.28 o 
  10   6   5      314.95      296.55     53.86 o 
  11   6   5      115.68      142.58     55.42 o 
  12   6   5       35.95       74.84     91.98 o 
 -10   7   5     1723.63     1725.00     52.93 o 
  -9   7   5       19.36       22.22     41.60 o 
  -8   7   5      137.00      120.23     42.85 o 
  -7   7   5      105.44      130.76     37.89 o 
  -6   7   5      144.94      133.29     33.62 o 
  -5   7   5      830.92      751.72     35.03 o 
  -4   7   5      405.14      399.94     40.02 o 
  -3   7   5        5.90       32.59     29.00 o 
  -2   7   5      254.80      147.48     30.66 o 
  -1   7   5        1.77        2.52     28.40 o 
   0   7   5        0.64       -8.66     27.60 o 
   1   7   5      453.28      437.65     30.15 o 
   2   7   5     4925.93     4609.36     49.20 o 
   3   7   5     3264.42     2980.70     43.74 o 
   4   7   5      607.98      609.89     40.17 o 
   5   7   5     6420.04     6421.81     72.70 o 
   6   7   5      286.39      320.37     44.53 o 
   7   7   5       77.45       68.25     46.50 o 
   8   7   5     4054.52     4260.38     87.49 o 
   9   7   5       43.25       37.17     50.21 o 
  10   7   5      360.37      392.04     60.09 o 
  11   7   5       32.34       47.15     56.36 o 
  12   7   5       52.76       29.20     67.25 o 
 -10   8   5       30.87       34.59     50.16 o 
  -9   8   5      339.47      317.58     40.88 o 
  -8   8   5      707.39      742.31     40.34 o 
  -7   8   5       10.30       10.38     36.74 o 
  -6   8   5      255.80      260.21     35.00 o 
  -5   8   5     1517.19     1341.60     43.93 o 
  -4   8   5     5069.69     5109.57     51.54 o 
  -3   8   5      801.31      783.65     32.58 o 
  -2   8   5     8300.01     8378.71     92.53 o 
  -1   8   5      287.98      160.22     27.68 o 
   0   8   5       14.69       29.47     27.10 o 
   1   8   5        3.27       32.02     30.10 o 
   2   8   5     3203.25     3126.09     43.28 o 
   3   8   5      257.44      305.60     31.52 o 
   4   8   5       42.08       41.02     32.20 o 
   5   8   5     2497.31     2414.08     47.30 o 
   6   8   5     2402.54     2152.36     52.80 o 
   7   8   5      984.85     1030.09     49.21 o 
   8   8   5      598.28      591.01     50.79 o 
   9   8   5       46.39       45.48     50.00 o 
  10   8   5     3036.93     3100.29     69.09 o 
  11   8   5       70.26       81.27     64.43 o 
 -10   9   5      257.27      220.90     51.05 o 
  -9   9   5      299.25      305.77     43.63 o 
  -8   9   5      273.02      296.57     42.23 o 
  -7   9   5       31.27       61.68     34.16 o 
  -6   9   5      127.38       98.31     41.36 o 
  -5   9   5     3066.13     2932.17     76.08 o 
  -4   9   5       22.51       31.86     31.28 o 
  -3   9   5     2534.91     2503.15     43.77 o 
  -2   9   5      360.28      307.85     29.09 o 
  -1   9   5     2843.86     2677.03     39.22 o 
   0   9   5        5.27       -3.34     28.57 o 
   1   9   5     3405.12     3191.57     41.61 o 
   2   9   5     8967.21     8874.25     85.42 o 
   3   9   5       81.77      179.57     30.58 o 
   4   9   5      174.42      149.18     32.72 o 
   5   9   5     3446.02     3550.31     50.66 o 
   6   9   5      248.43      218.18     45.03 o 
   7   9   5      774.22      736.75     48.32 o 
   8   9   5     2249.55     2152.12     61.69 o 
   9   9   5      319.48      398.62     51.94 o 
  10   9   5       64.06       51.20     50.13 o 
  11   9   5        2.50        1.55     64.95 o 
 -10  10   5      348.94      325.82     49.66 o 
  -9  10   5      282.71      351.14     54.75 o 
  -8  10   5      476.74      484.32     40.78 o 
  -7  10   5      397.39      413.12     42.02 o 
  -6  10   5       73.16       66.47     41.42 o 
  -5  10   5        7.97       39.86     32.03 o 
  -4  10   5     3673.78     3448.57     42.23 o 
  -3  10   5      400.39      428.49     34.01 o 
  -2  10   5     1515.15     1290.01     34.66 o 
  -1  10   5     3260.91     3057.46     40.27 o 
   0  10   5        2.94        6.72     30.88 o 
   1  10   5     2359.06     2392.29     39.31 o 
   2  10   5     3666.43     3755.74     43.93 o 
   3  10   5      157.80      116.10     30.80 o 
   4  10   5      298.90      311.42     37.40 o 
   5  10   5      405.69      373.02     35.69 o 
   6  10   5     1718.77     1759.71     45.69 o 
   7  10   5      157.72      178.61     47.41 o 
   8  10   5      496.07      540.18     51.36 o 
   9  10   5       96.56      135.39     48.77 o 
  10  10   5      932.15      967.66     65.38 o 
  11  10   5       24.73       21.85     54.54 o 
  -9  11   5      132.34      130.70     47.37 o 
  -8  11   5      922.70      924.19     41.49 o 
  -7  11   5      180.22      184.02     44.92 o 
  -6  11   5     1453.71     1337.90     40.14 o 
  -5  11   5      644.05      647.84     37.35 o 
  -4  11   5      678.56      597.23     33.73 o 
  -3  11   5     5466.53     5329.14     59.29 o 
  -2  11   5      721.68      743.52     32.84 o 
  -1  11   5      238.86      294.54     32.74 o 
   0  11   5        1.53        2.23     31.83 o 
   1  11   5     1976.43     1946.15     37.01 o 
   2  11   5      415.79      330.02     32.30 o 
   3  11   5        2.06       38.20     30.78 o 
   4  11   5      370.61      372.19     32.44 o 
   5  11   5        9.56        4.58     36.26 o 
   6  11   5      155.14      174.38     44.46 o 
   7  11   5        2.07       -9.31     46.42 o 
   8  11   5       47.43       78.50     49.42 o 
   9  11   5      884.37      880.58     55.82 o 
  10  11   5       94.86       88.82     57.18 o 
  11  11   5       91.49      119.08     68.39 o 
  -9  12   5     1057.93     1013.75     52.06 o 
  -8  12   5       43.75       30.49     43.14 o 
  -7  12   5       55.41       81.76     52.93 o 
  -6  12   5       88.81       74.67     35.52 o 
  -5  12   5      114.33       97.16     34.47 o 
  -4  12   5      478.57      475.13     36.09 o 
  -3  12   5      315.76      280.63     32.69 o 
  -2  12   5     1054.04     1022.13     34.58 o 
  -1  12   5     2642.43     2465.68     62.97 o 
   0  12   5       14.34       43.45     31.27 o 
   1  12   5     1285.45     1150.32     33.41 o 
   2  12   5     1745.27     1746.61     41.57 o 
   3  12   5      122.16      146.70     33.81 o 
   4  12   5       11.44       -4.57     36.09 o 
   5  12   5      283.92      309.18     35.56 o 
   6  12   5      585.51      611.26     39.50 o 
   7  12   5       28.13       64.26     49.02 o 
   8  12   5      367.63      390.39     53.00 o 
   9  12   5      905.12      847.25     57.09 o 
  10  12   5      122.25      146.30     58.36 o 
  -9  13   5       21.20       37.49     46.41 o 
  -8  13   5      883.52      905.68     45.60 o 
  -7  13   5      676.02      657.05     50.16 o 
  -6  13   5     2525.08     2491.32     46.54 o 
  -5  13   5      693.83      677.07     39.08 o 
  -4  13   5      572.36      568.47     34.88 o 
  -3  13   5      862.47      890.43     37.25 o 
  -2  13   5      622.07      657.09     33.98 o 
  -1  13   5        2.40       59.21     34.07 o 
   0  13   5       16.93        1.58     32.20 o 
   1  13   5     1533.56     1583.73     38.07 o 
   2  13   5      329.44      364.35     33.95 o 
   3  13   5      431.01      427.65     32.17 o 
   4  13   5      151.15      145.53     32.55 o 
   5  13   5      231.36      262.63     36.08 o 
   6  13   5     3265.34     3303.33     75.11 o 
   7  13   5       23.67       50.48     42.07 o 
   8  13   5       11.54       16.88     53.02 o 
   9  13   5     1066.80     1042.86     54.16 o 
  10  13   5       30.40        4.47     59.25 o 
  -8  14   5      314.60      311.87     55.28 o 
  -7  14   5       36.79       61.71     41.28 o 
  -6  14   5      396.40      373.28     39.78 o 
  -5  14   5      106.19      108.20     39.09 o 
  -4  14   5      123.52       90.15     35.00 o 
  -3  14   5      526.43      498.82     38.58 o 
  -2  14   5      435.88      450.57     36.52 o 
  -1  14   5      683.16      660.18     34.85 o 
   0  14   5        5.89       22.56     36.05 o 
   1  14   5     2254.86     2139.18     37.46 o 
   2  14   5      142.12      131.00     36.03 o 
   3  14   5     1307.39     1336.45     38.23 o 
   4  14   5       16.35       19.43     32.84 o 
   5  14   5      552.59      550.19     39.47 o 
   6  14   5     2340.62     2370.07     45.91 o 
   7  14   5        7.78       31.68     42.04 o 
   8  14   5      122.60      159.75     49.82 o 
   9  14   5      259.25      289.31     58.42 o 
  -8  15   5        1.23       16.82     55.75 o 
  -7  15   5       64.16       72.00     47.02 o 
  -6  15   5      884.68      872.54     43.30 o 
  -5  15   5     2212.86     2141.55     43.05 o 
  -4  15   5      681.55      653.52     39.32 o 
  -3  15   5       92.09       81.73     34.42 o 
  -2  15   5     1319.05     1281.50     36.81 o 
  -1  15   5     1007.77     1113.91     35.59 o 
   0  15   5       29.95       18.99     35.23 o 
   1  15   5     1256.33     1297.13     37.42 o 
   2  15   5      286.27      249.30     36.00 o 
   3  15   5      440.12      470.87     36.57 o 
   4  15   5       49.37       57.73     35.79 o 
   5  15   5      716.40      709.20     41.47 o 
   6  15   5       89.76       99.45     38.59 o 
   7  15   5      166.16      170.32     46.75 o 
   8  15   5       65.19      110.28     52.19 o 
   9  15   5      957.06      866.55     56.74 o 
  -7  16   5      350.68      321.68     47.80 o 
  -6  16   5      385.61      348.28     43.64 o 
  -5  16   5       13.58       29.50     40.60 o 
  -4  16   5       52.63       44.04     37.37 o 
  -3  16   5      539.13      519.12     39.01 o 
  -2  16   5       16.80       54.22     35.11 o 
  -1  16   5      608.32      589.58     38.46 o 
   0  16   5      101.40      143.49     35.03 o 
   1  16   5      436.79      359.64     35.47 o 
   2  16   5      956.25     1029.87     39.35 o 
   3  16   5      476.70      480.08     35.81 o 
   4  16   5      300.82      317.33     39.34 o 
   5  16   5     1021.91      980.07     42.44 o 
   6  16   5     2695.78     2556.62     58.40 o 
   7  16   5      294.71      337.21     46.65 o 
   8  16   5      833.84      881.62     56.04 o 
  -6  17   5        8.60       43.65     46.36 o 
  -5  17   5     1255.40     1220.27     45.47 o 
  -4  17   5      156.70      160.70     42.31 o 
  -3  17   5      288.40      348.29     38.12 o 
  -2  17   5     1374.80     1373.83     42.28 o 
  -1  17   5     2471.11     2377.79     40.74 o 
   0  17   5       65.88       90.80     36.39 o 
   1  17   5     2070.92     1925.42     44.62 o 
   2  17   5       32.79       20.22     39.41 o 
   3  17   5      161.88      147.22     38.41 o 
   4  17   5        3.97        0.10     41.93 o 
   5  17   5      772.89      733.29     41.73 o 
   6  17   5      104.45       76.13     41.47 o 
   7  17   5       19.14       38.67     45.00 o 
   8  17   5       48.77       18.30     56.97 o 
  -6  18   5      117.27      134.85     46.11 o 
  -5  18   5      489.40      462.63     44.71 o 
  -4  18   5      928.32      940.92     42.53 o 
  -3  18   5      161.76      197.54     39.90 o 
  -2  18   5      699.12      702.35     40.09 o 
  -1  18   5      743.50      742.40     38.30 o 
   0  18   5       90.32       72.56     39.44 o 
   1  18   5       98.82       97.68     37.01 o 
   2  18   5      375.64      372.43     39.92 o 
   3  18   5      320.11      350.66     37.83 o 
   4  18   5      376.98      393.52     41.39 o 
   5  18   5     2318.29     2225.30     46.68 o 
   6  18   5      910.86      839.14     45.27 o 
   7  18   5      666.48      581.78     48.54 o 
  -5  19   5       64.74       74.42     47.31 o 
  -4  19   5       96.24      127.74     41.98 o 
  -3  19   5      222.51      200.20     43.24 o 
  -2  19   5      800.71      879.91     42.14 o 
  -1  19   5        9.72        3.74     41.20 o 
   0  19   5      125.72      135.77     38.23 o 
   1  19   5       13.16       58.55     35.75 o 
   2  19   5     2635.89     2643.82     44.96 o 
   3  19   5      125.27      119.41     39.26 o 
   4  19   5      190.21      216.72     46.73 o 
   5  19   5       40.51       33.05     43.70 o 
   6  19   5      726.67      686.43     47.05 o 
  -4  20   5      213.23      206.64     50.16 o 
  -3  20   5      633.33      605.36     46.99 o 
  -2  20   5       17.31       34.63     45.72 o 
  -1  20   5      149.28      184.16     39.23 o 
   0  20   5       21.93       21.22     39.00 o 
   1  20   5      346.04      330.68     41.29 o 
   2  20   5       45.09       28.57     38.46 o 
   3  20   5      174.82      183.82     43.20 o 
   4  20   5      245.11      254.10     44.41 o 
   5  20   5      933.63      902.29     50.70 o 
  -2  21   5      593.26      585.25     44.86 o 
  -1  21   5      886.00      954.65     47.65 o 
   0  21   5       18.10       -3.68     42.83 o 
   1  21   5      827.84      842.06     44.78 o 
   2  21   5      448.16      453.24     41.04 o 
   3  21   5       85.30       92.28     40.83 o 
  -2 -20   6      321.89      313.30     52.77 o 
  -1 -20   6      340.77      304.19     51.24 o 
   0 -20   6     1062.01     1053.95     53.35 o 
   1 -20   6      365.03      340.61     44.66 o 
   2 -20   6      452.70      455.75     46.41 o 
   3 -20   6        8.06       14.03     46.61 o 
   4 -20   6      654.68      655.24     49.68 o 
  -3 -19   6        5.95       28.07     46.74 o 
  -2 -19   6     1063.19     1122.92     50.19 o 
  -1 -19   6        2.19       25.33     45.15 o 
   0 -19   6        7.40        7.28     44.55 o 
   1 -19   6        2.23       94.61     47.53 o 
   2 -19   6      187.75      181.39     39.93 o 
   3 -19   6      138.47      147.72     43.02 o 
   4 -19   6      568.49      593.14     45.21 o 
   5 -19   6      317.97      332.36     47.06 o 
  -5 -18   6       60.18       80.81     48.56 o 
  -4 -18   6      397.84      438.54     42.51 o 
  -3 -18   6     1274.06     1322.88     55.85 o 
  -2 -18   6        1.42        5.52     41.54 o 
  -1 -18   6      595.05      603.15     48.84 o 
   0 -18   6     1738.75     1752.32     67.54 o 
   1 -18   6      729.87      676.09     51.03 o 
   2 -18   6      287.66      326.78     43.41 o 
   3 -18   6      136.38      164.38     40.96 o 
   4 -18   6      126.28      154.52     46.69 o 
   5 -18   6      113.88      137.15     44.33 o 
   6 -18   6       76.41       57.27     54.57 o 
   7 -18   6       86.94      152.99     61.40 o 
  -5 -17   6       59.82        0.47     46.09 o 
  -4 -17   6      526.88      549.76     41.02 o 
  -3 -17   6      645.42      679.20     48.51 o 
  -2 -17   6      426.77      379.75     43.84 o 
  -1 -17   6      126.42      133.93     40.04 o 
   0 -17   6      134.62      113.99     44.88 o 
   1 -17   6       16.48       18.80     44.27 o 
   2 -17   6      169.36      150.09     44.51 o 
   3 -17   6     1931.21     1924.23     43.37 o 
   4 -17   6      522.40      569.65     44.56 o 
   5 -17   6      275.53      290.89     45.35 o 
   6 -17   6      377.77      316.02     56.97 o 
   7 -17   6        8.02      -12.71     65.95 o 
  -6 -16   6      264.62      219.18     44.17 o 
  -5 -16   6      116.17      149.80     39.99 o 
  -4 -16   6       13.58       -1.21     36.68 o 
  -3 -16   6     1155.86     1120.04     48.50 o 
  -2 -16   6       56.97       72.86     41.19 o 
  -1 -16   6     2930.76     2810.55     57.56 o 
   0 -16   6     1002.86     1104.98     40.57 o 
   1 -16   6     3924.49     3742.47     55.75 o 
   2 -16   6      777.89      745.85     44.65 o 
   3 -16   6     1294.66     1342.45     41.42 o 
   4 -16   6       51.71       63.35     38.16 o 
   5 -16   6      640.12      628.96     49.54 o 
   6 -16   6        2.20       18.33     54.54 o 
   7 -16   6      453.46      407.88     66.30 o 
   8 -16   6      111.37      139.31     61.34 o 
  -7 -15   6       20.04       53.39     42.30 o 
  -6 -15   6      134.85      152.42     38.43 o 
  -5 -15   6      213.33      258.02     40.40 o 
  -4 -15   6     2239.31     2364.99     55.04 o 
  -3 -15   6      889.68      937.02     46.78 o 
  -2 -15   6      187.13      221.96     39.20 o 
  -1 -15   6       27.49       41.25     39.27 o 
   0 -15   6      188.90      234.48     36.49 o 
   1 -15   6       26.92       21.04     37.94 o 
   2 -15   6      547.27      588.55     39.53 o 
   3 -15   6      251.42      294.06     37.33 o 
   4 -15   6       82.16      108.59     39.57 o 
   5 -15   6      189.61      224.98     43.52 o 
   6 -15   6      256.15      248.65     49.06 o 
   7 -15   6     1150.75     1121.11     59.28 o 
   8 -15   6       68.12      113.67     58.00 o 
   9 -15   6      965.47      962.75     65.21 o 
  -7 -14   6      605.94      617.22     44.80 o 
  -6 -14   6       47.32       64.64     40.87 o 
  -5 -14   6       74.69      100.10     37.76 o 
  -4 -14   6        5.95       23.18     35.63 o 
  -3 -14   6       79.81       83.42     45.65 o 
  -2 -14   6     2011.42     1965.07     61.13 o 
  -1 -14   6     1001.46      965.45     40.96 o 
   0 -14   6     3044.62     2962.22     57.22 o 
   1 -14   6     3059.04     3120.55     60.98 o 
   2 -14   6        1.16        0.10     32.64 o 
   3 -14   6      147.12      170.22     35.71 o 
   4 -14   6     1379.73     1383.92     42.41 o 
   5 -14   6        2.87       -9.05     41.44 o 
   6 -14   6      143.84      149.55     48.44 o 
   7 -14   6       14.70        5.92     48.67 o 
   8 -14   6      150.00      205.48     51.74 o 
   9 -14   6      120.55      121.70     67.55 o 
  -8 -13   6      170.69      143.70     42.72 o 
  -7 -13   6      330.25      350.08     40.53 o 
  -6 -13   6       11.37       22.14     37.90 o 
  -5 -13   6     1171.26     1229.94     37.41 o 
  -4 -13   6     1557.75     1628.02     39.00 o 
  -3 -13   6       37.89       55.75     38.46 o 
  -2 -13   6      123.58      123.45     40.30 o 
  -1 -13   6      286.86      308.65     39.99 o 
   0 -13   6     1425.37     1426.35     45.19 o 
   1 -13   6       83.29      161.22     36.88 o 
   2 -13   6     1555.74     1551.28     38.73 o 
   3 -13   6      272.69      294.98     33.38 o 
   4 -13   6      302.35      310.73     35.71 o 
   5 -13   6        8.02        7.01     38.46 o 
   6 -13   6       73.27      103.12     48.40 o 
   7 -13   6      211.23      190.58     49.04 o 
   8 -13   6      115.22      142.43     54.76 o 
   9 -13   6      301.93      369.85     65.82 o 
  10 -13   6        6.96       25.35     61.75 o 
  -8 -12   6      646.00      714.17     45.61 o 
  -7 -12   6      268.24      279.86     41.16 o 
  -6 -12   6     1120.50     1115.66     43.42 o 
  -5 -12   6        9.55       42.47     33.52 o 
  -4 -12   6     1123.56     1035.95     36.85 o 
  -3 -12   6      185.27      203.57     33.11 o 
  -2 -12   6     2261.96     2127.51     45.96 o 
  -1 -12   6        1.04        7.25     38.64 o 
   0 -12   6     1564.55     1575.01     43.66 o 
   1 -12   6     1090.35     1115.83     33.39 o 
   2 -12   6     1686.62     1664.20     38.67 o 
   3 -12   6       18.06       19.44     37.31 o 
   4 -12   6      978.60     1047.71     38.52 o 
   5 -12   6      392.46      399.64     38.97 o 
   6 -12   6      710.70      636.83     91.41 o 
   7 -12   6     1788.75     1748.63     52.99 o 
   8 -12   6      163.44      134.50     49.37 o 
   9 -12   6       55.97       26.28     62.60 o 
  10 -12   6      207.70      208.78     67.84 o 
  -9 -11   6      481.60      471.37     46.59 o 
  -8 -11   6        5.18        0.85     39.93 o 
  -7 -11   6      786.60      710.70     39.34 o 
  -6 -11   6       11.13       13.35     35.42 o 
  -5 -11   6     1963.78     1917.41     40.83 o 
  -4 -11   6     1312.87     1262.77     36.90 o 
  -3 -11   6       70.55       39.26     30.11 o 
  -2 -11   6       24.93       46.61     28.34 o 
  -1 -11   6      362.64      369.99     30.45 o 
   0 -11   6     8097.15     8312.18     67.77 o 
   1 -11   6       22.04       34.69     33.85 o 
   2 -11   6      430.99      442.64     33.73 o 
   3 -11   6      380.00      397.70     37.72 o 
   4 -11   6      163.63      144.28     34.31 o 
   5 -11   6        0.28       14.87     37.21 o 
   6 -11   6       66.92      106.36     48.03 o 
   7 -11   6      697.64      724.44     52.52 o 
   8 -11   6     1223.37     1173.03     55.97 o 
   9 -11   6        9.59      -11.47     55.58 o 
  10 -11   6      533.62      503.99     60.32 o 
  11 -11   6       84.96       73.43     63.65 o 
  -9 -10   6       62.68       36.31     46.86 o 
  -8 -10   6      611.77      661.54     42.45 o 
  -7 -10   6     2169.98     2188.19     43.65 o 
  -6 -10   6       38.70       45.05     34.42 o 
  -5 -10   6     1564.00     1521.01     41.37 o 
  -4 -10   6        3.10        9.64     33.51 o 
  -3 -10   6       81.67       75.99     29.26 o 
  -2 -10   6     1211.23     1161.33     32.66 o 
  -1 -10   6       10.18       82.01     28.90 o 
   0 -10   6      982.53     1074.31     33.42 o 
   1 -10   6     1252.81     1304.57     34.15 o 
   2 -10   6        0.93        1.34     29.52 o 
   3 -10   6      183.47      261.44     34.70 o 
   4 -10   6     3718.95     3595.33     48.43 o 
   5 -10   6      925.34      927.89     43.38 o 
   6 -10   6       60.70       58.32     45.94 o 
   7 -10   6     2987.62     2902.22     62.45 o 
   8 -10   6      149.78      182.86     50.96 o 
   9 -10   6      134.27      136.30     53.97 o 
  10 -10   6      117.68      139.81     63.81 o 
  11 -10   6      115.26      128.44     68.60 o 
  -9  -9   6      161.83      151.89     49.39 o 
  -8  -9   6      511.23      555.65     44.23 o 
  -7  -9   6      121.40      114.27     36.05 o 
  -6  -9   6       15.55        2.78     37.85 o 
  -5  -9   6      134.46      107.36     31.78 o 
  -4  -9   6      897.97      806.78     31.00 o 
  -3  -9   6      661.69      646.81     30.89 o 
  -2  -9   6       58.57       44.02     30.00 o 
  -1  -9   6     1204.38     1151.18     36.02 o 
   0  -9   6     6041.51     5540.64     47.38 o 
   1  -9   6      576.82      549.71     29.73 o 
   2  -9   6        0.74       15.96     30.06 o 
   3  -9   6     1141.60     1238.96     37.72 o 
   4  -9   6      438.71      507.89     38.04 o 
   5  -9   6        8.06       65.59     43.22 o 
   6  -9   6     1035.13      963.46     72.91 o 
   7  -9   6        5.86        5.79     52.55 o 
   8  -9   6      649.60      682.55     57.94 o 
   9  -9   6      293.79      286.64     59.53 o 
  10  -9   6      134.32      153.41     55.73 o 
  11  -9   6       23.70       58.55     66.46 o 
 -10  -8   6       27.08       22.84     48.21 o 
  -9  -8   6      656.84      637.00     44.24 o 
  -8  -8   6      252.30      288.85     39.84 o 
  -7  -8   6      480.36      493.68     36.86 o 
  -6  -8   6       61.91       53.86     32.84 o 
  -5  -8   6        5.80       16.19     30.41 o 
  -4  -8   6       61.59       86.01     30.54 o 
  -3  -8   6     1874.16     1859.32     35.81 o 
  -2  -8   6     3346.73     3317.91     39.64 o 
  -1  -8   6       13.90       56.96     29.01 o 
   0  -8   6     3982.42     4074.17     43.60 o 
   1  -8   6     2714.73     2921.94     38.59 o 
   2  -8   6     1831.44     1724.85     35.76 o 
   3  -8   6      458.01      463.63     32.40 o 
   4  -8   6     4494.46     4034.97     51.81 o 
   5  -8   6     1026.83      968.25     51.61 o 
   6  -8   6     1138.97     1084.19     46.37 o 
   7  -8   6     2680.77     2687.28     57.27 o 
   8  -8   6      143.32      165.01     49.23 o 
   9  -8   6     1534.75     1666.33     63.26 o 
  10  -8   6      881.45      893.04     64.39 o 
  11  -8   6      285.67      279.58     60.58 o 
 -10  -7   6      346.68      337.38     48.92 o 
  -9  -7   6        0.45        7.77     41.01 o 
  -8  -7   6      569.64      613.59     36.07 o 
  -7  -7   6     2297.24     2290.15     40.57 o 
  -6  -7   6       23.72       31.50     34.58 o 
  -5  -7   6      501.25      496.33     32.73 o 
  -4  -7   6     1235.80     1281.09     35.89 o 
  -3  -7   6      602.25      553.79     29.70 o 
  -2  -7   6     2295.59     2307.86     38.27 o 
  -1  -7   6     3327.99     3461.71     47.25 o 
   0  -7   6     1068.54     1054.04     32.87 o 
   1  -7   6     2985.57     3011.13     40.09 o 
   2  -7   6     2048.30     2325.54     39.60 o 
   3  -7   6    11759.61    12171.16     71.04 o 
   4  -7   6     1109.94     1208.78     39.36 o 
   5  -7   6     1783.04     1938.76     55.68 o 
   6  -7   6      116.11      109.50     43.94 o 
   7  -7   6      183.81      167.49     45.49 o 
   8  -7   6        4.96       -5.94     53.21 o 
   9  -7   6        1.45       10.80     50.88 o 
  10  -7   6      240.98      223.72     54.07 o 
  11  -7   6      405.86      423.79     65.81 o 
  12  -7   6       72.11      110.17     69.10 o 
 -10  -6   6       47.69       39.10     43.94 o 
  -9  -6   6     1403.27     1449.84     47.25 o 
  -8  -6   6        9.39       22.03     35.90 o 
  -7  -6   6       51.89       51.91     34.59 o 
  -6  -6   6      178.05      173.69     31.29 o 
  -5  -6   6      560.70      546.53     34.06 o 
  -4  -6   6     2593.91     2398.69     36.49 o 
  -3  -6   6     3236.65     2951.88     36.73 o 
  -2  -6   6     1970.83     2065.52     34.81 o 
  -1  -6   6     6448.62     6789.41     64.92 o 
   0  -6   6     5012.89     4769.01     45.39 o 
   1  -6   6      546.66      641.89     29.82 o 
   2  -6   6     2593.28     2667.87     40.41 o 
   3  -6   6      572.27      655.80     33.97 o 
   4  -6   6    12527.45    12529.30    108.79 o 
   5  -6   6     2735.50     2771.68     52.77 o 
   6  -6   6      812.23      753.43     50.69 o 
   7  -6   6      758.37      762.00     52.59 o 
   8  -6   6     1012.29     1025.30     56.98 o 
   9  -6   6      274.73      275.11     56.87 o 
  10  -6   6     2098.10     1973.73     66.89 o 
  11  -6   6      111.66      193.61     63.70 o 
  12  -6   6       38.33       59.89     95.01 o 
 -10  -5   6      384.97      393.26     41.87 o 
  -9  -5   6      500.68      488.52     44.24 o 
  -8  -5   6      226.98      251.34     34.43 o 
  -7  -5   6      458.91      486.50     33.66 o 
  -6  -5   6      332.01      287.17     34.19 o 
  -5  -5   6        0.48       27.41     32.31 o 
  -4  -5   6      984.23     1052.41     32.16 o 
  -3  -5   6       40.85       71.14     26.44 o 
  -2  -5   6     1029.45     1175.34     33.64 o 
  -1  -5   6     2422.56     2459.49     35.72 o 
   0  -5   6     8978.91     9183.59     57.14 o 
   1  -5   6     3232.96     3102.77     46.00 o 
   2  -5   6       57.21       79.33     35.78 o 
   3  -5   6     7368.63     6920.69     67.05 o 
   4  -5   6     1588.98     1351.12     40.33 o 
   5  -5   6     1616.18     1987.72     52.73 o 
   6  -5   6       21.68       45.29     38.54 o 
   7  -5   6      362.25      344.40     50.33 o 
   8  -5   6      269.30      262.89     53.43 o 
   9  -5   6      236.53      247.95     54.95 o 
  10  -5   6     1620.95     1604.32     66.03 o 
  11  -5   6     1671.72     1680.75     70.10 o 
  12  -5   6        1.79       60.73    107.56 o 
 -10  -4   6      181.17      206.61     46.75 o 
  -9  -4   6      108.40      106.64     37.70 o 
  -8  -4   6       31.80       27.96     38.50 o 
  -7  -4   6        0.39       11.08     35.02 o 
  -6  -4   6      455.67      466.09     31.71 o 
  -5  -4   6      782.63      842.57     31.92 o 
  -4  -4   6     5067.42     4950.41     42.72 o 
  -3  -4   6     8383.42     8109.63     94.90 o 
  -2  -4   6       39.07       38.46     27.51 o 
  -1  -4   6     7764.10     7710.83     63.43 o 
   0  -4   6     2284.33     2659.09     37.34 o 
   1  -4   6     4748.29     4977.29     49.75 o 
   2  -4   6     1082.74     1130.27     37.58 o 
   3  -4   6      572.44      506.22     32.61 o 
   4  -4   6     3943.43     4003.92     56.82 o 
   5  -4   6       17.79       13.46     40.80 o 
   6  -4   6      315.23      268.93     48.15 o 
   7  -4   6      705.45      654.90     52.35 o 
   8  -4   6        7.26       -2.83     49.69 o 
   9  -4   6     1187.79     1126.16     56.83 o 
  10  -4   6      148.63      193.78     53.68 o 
  11  -4   6     2441.40     2436.22     70.40 o 
  12  -4   6      223.16      242.71     67.44 o 
 -10  -3   6      205.73      169.92     45.89 o 
  -9  -3   6        2.43        6.21     39.97 o 
  -8  -3   6      126.18      111.25     45.40 o 
  -7  -3   6     1712.10     1729.80     36.81 o 
  -6  -3   6      751.27      828.69     36.29 o 
  -5  -3   6      225.63      224.27     30.79 o 
  -4  -3   6     4758.88     4896.59     42.69 o 
  -3  -3   6      123.04      153.68     36.34 o 
  -2  -3   6        0.80        7.19     27.32 o 
  -1  -3   6      329.73      363.63     26.47 o 
   0  -3   6    26158.77    26901.16     94.83 o 
   1  -3   6     2958.79     3051.87     42.24 o 
   2  -3   6      696.35      688.72     34.04 o 
   3  -3   6     9277.68     9716.37     96.90 o 
   4  -3   6     4170.83     4448.37     55.85 o 
   5  -3   6      370.45      450.73     39.76 o 
   6  -3   6     3089.05     3139.04     58.11 o 
   7  -3   6      109.85      145.76     43.15 o 
   8  -3   6     1108.87     1047.51     46.87 o 
   9  -3   6     1529.31     1462.12     53.09 o 
  10  -3   6     1597.10     1533.56     54.54 o 
  11  -3   6        4.10        0.17     63.11 o 
  12  -3   6      136.00      126.26     61.82 o 
 -10  -2   6      776.98      784.87     43.19 o 
  -9  -2   6        0.46       29.30     37.43 o 
  -8  -2   6       71.82       50.66     39.17 o 
  -7  -2   6      215.44      170.33     39.27 o 
  -6  -2   6      554.79      473.55     34.75 o 
  -5  -2   6     1144.26     1131.38     34.30 o 
  -4  -2   6      790.23      836.69     35.94 o 
  -3  -2   6      846.52      746.56     29.75 o 
  -2  -2   6     1761.23     1805.23     37.55 o 
  -1  -2   6     1828.06     1731.72     33.48 o 
   0  -2   6     3429.06     3690.58     43.11 o 
   1  -2   6     1930.97     1891.17     37.46 o 
   2  -2   6       40.76       60.72     26.61 o 
   3  -2   6     1708.73     2106.49     45.16 o 
   4  -2   6     1832.13     1705.81     43.92 o 
   5  -2   6      232.48      171.33     37.27 o 
   6  -2   6      558.25      478.15     42.32 o 
   7  -2   6        5.34        2.47     39.35 o 
   8  -2   6     1846.79     1788.89     50.05 o 
   9  -2   6      369.95      374.79     46.30 o 
  10  -2   6     1655.16     1632.12     62.96 o 
  11  -2   6     1476.31     1590.75     59.09 o 
  12  -2   6      481.65      484.21     59.04 o 
 -11  -1   6      312.81      297.92     44.86 o 
 -10  -1   6     1247.87     1168.67     45.61 o 
  -9  -1   6      469.93      482.53     40.98 o 
  -8  -1   6     1498.51     1597.11     41.43 o 
  -7  -1   6     3548.64     3554.92     40.55 o 
  -6  -1   6        2.43       31.89     35.14 o 
  -5  -1   6     2628.70     2662.13     54.30 o 
  -4  -1   6     5975.31     5379.91     61.53 o 
  -3  -1   6      322.58      316.71     32.22 o 
  -2  -1   6     5939.16     5960.88     87.14 o 
  -1  -1   6       33.19       91.78     26.23 o 
   0  -1   6     8668.33     8786.72     59.90 o 
   1  -1   6      414.11      418.75     30.52 o 
   2  -1   6     2630.75     2827.86     45.31 o 
   3  -1   6    21441.99    21999.33    202.48 o 
   4  -1   6        8.96       38.36     32.96 o 
   5  -1   6      190.22      260.60     37.93 o 
   6  -1   6     1438.76     1411.71     44.23 o 
   7  -1   6     1414.09     1361.51     45.78 o 
   8  -1   6      255.81      234.37     42.50 o 
   9  -1   6     1015.94     1053.18     47.97 o 
  10  -1   6      103.88       98.39     46.74 o 
  11  -1   6        1.79       20.01     52.04 o 
  12  -1   6      158.35      154.53     54.92 o 
 -11   0   6     1153.20     1101.37     51.71 o 
 -10   0   6      692.54      672.64     46.87 o 
  -9   0   6        0.97       19.94     41.49 o 
  -8   0   6      248.39      230.75     35.61 o 
  -7   0   6       14.16       28.03     34.81 o 
  -6   0   6      447.80      523.55     41.49 o 
  -5   0   6     1014.49      928.37     38.80 o 
  -4   0   6       93.13       45.05     28.83 o 
  -3   0   6      612.98      754.29     29.75 o 
  -2   0   6     1281.21     1384.08     33.50 o 
  -1   0   6     8765.10     9195.01    129.51 o 
   0   0   6      223.32      172.68     25.86 o 
   1   0   6     8706.73     8772.08     64.44 o 
   2   0   6     3372.57     3461.09     47.70 o 
   3   0   6      137.47      217.63     32.83 o 
   4   0   6      461.64      450.86     35.89 o 
   5   0   6     2012.52     2424.15     47.77 o 
   6   0   6        0.01       16.53     37.87 o 
   7   0   6      175.62      186.03     38.88 o 
   8   0   6     2753.27     2785.12     53.51 o 
   9   0   6        0.07       13.14     51.93 o 
  10   0   6     1708.48     1745.44     63.18 o 
  11   0   6      793.05      823.84     55.23 o 
  12   0   6     1067.33     1028.88     60.58 o 
 -11   1   6      283.60      274.80     49.36 o 
 -10   1   6        7.98       25.00     40.44 o 
  -9   1   6     1154.08     1115.48     40.22 o 
  -8   1   6       23.39       16.81     39.10 o 
  -7   1   6     3945.65     3870.67     70.08 o 
  -6   1   6      313.18      327.29     41.64 o 
  -5   1   6     2375.03     2246.91     42.14 o 
  -4   1   6     2339.61     2292.85     37.14 o 
  -3   1   6     3490.43     3389.77     80.13 o 
  -2   1   6      139.06      155.89     29.24 o 
  -1   1   6       79.38      100.14     29.90 o 
   0   1   6      952.30     1304.08     84.97 o 
   1   1   6     2720.57     3077.19     43.00 o 
   2   1   6     2816.93     2832.60     45.51 o 
   3   1   6     1203.94     1238.56     40.30 o 
   4   1   6       13.71       60.15     34.10 o 
   5   1   6    10131.41    10470.68     79.67 o 
   6   1   6      282.81      332.32     40.96 o 
   7   1   6    11425.00    11306.57    120.65 o 
   8   1   6     4053.35     4080.77     63.79 o 
   9   1   6        6.79       14.90     44.34 o 
  10   1   6      952.86      996.91     50.69 o 
  11   1   6       33.71       54.37     64.12 o 
  12   1   6      102.26      127.40     54.17 o 
 -11   2   6      367.87      335.79     50.17 o 
 -10   2   6      329.36      330.28     46.12 o 
  -9   2   6       41.05       39.33     39.19 o 
  -8   2   6      372.60      453.76     38.20 o 
  -7   2   6      976.10     1011.56     35.92 o 
  -6   2   6        2.75       -9.37     32.98 o 
  -5   2   6      410.71      354.60     31.93 o 
  -4   2   6     6468.89     6635.15    105.13 o 
  -3   2   6      882.71     1003.23     31.10 o 
  -2   2   6      473.63      551.06     28.46 o 
  -1   2   6     8404.40     8734.31    127.15 o 
   0   2   6      109.02      113.60     27.68 o 
   1   2   6    11800.41    11988.46     97.24 o 
   2   2   6     1634.85     1806.44     40.94 o 
   3   2   6       12.14       33.40     31.22 o 
   4   2   6     2285.89     2473.90     48.71 o 
   5   2   6     1479.86     1448.72     47.30 o 
   6   2   6        8.95       19.59     40.39 o 
   7   2   6       93.50       87.14     41.26 o 
   8   2   6       47.74       71.37     43.84 o 
   9   2   6       15.42       12.02     44.70 o 
  10   2   6       51.34       61.28     47.74 o 
  11   2   6      991.35     1041.02     71.08 o 
  12   2   6      639.73      720.12     64.36 o 
 -10   3   6       59.23       46.67     45.05 o 
  -9   3   6        7.41        1.12     37.42 o 
  -8   3   6       50.66       68.28     39.44 o 
  -7   3   6       91.81      138.17     43.30 o 
  -6   3   6      784.63      791.39     36.12 o 
  -5   3   6      836.99      876.98     34.86 o 
  -4   3   6     1216.84     1210.96     35.21 o 
  -3   3   6     1054.93      903.76     29.27 o 
  -2   3   6     1807.13     1638.37     37.71 o 
  -1   3   6     2640.58     2489.23     75.12 o 
   0   3   6      114.12       74.18     25.15 o 
   1   3   6       42.34       96.43     28.09 o 
   2   3   6        7.49        6.40     27.18 o 
   3   3   6      372.12      415.88     31.83 o 
   4   3   6     1845.05     1880.41     48.41 o 
   5   3   6     1898.31     1957.85     53.38 o 
   6   3   6      745.89      778.93     46.78 o 
   7   3   6     5561.61     5370.75     72.21 o 
   8   3   6       10.79        5.47     40.54 o 
   9   3   6      725.91      698.25     55.76 o 
  10   3   6      515.83      529.52     58.17 o 
  11   3   6      161.24      178.06     61.31 o 
  12   3   6        0.09      -15.16     91.77 o 
 -10   4   6      165.95      171.43     46.41 o 
  -9   4   6       14.35       33.96     41.94 o 
  -8   4   6      670.34      643.81     38.68 o 
  -7   4   6      498.96      469.41     36.59 o 
  -6   4   6       90.05       91.43     34.28 o 
  -5   4   6       38.28       54.98     27.85 o 
  -4   4   6       12.11       30.02     30.86 o 
  -3   4   6      634.57      800.16     32.99 o 
  -2   4   6      104.52       91.80     26.89 o 
  -1   4   6     2391.11     2341.04     35.95 o 
   0   4   6       49.27       21.19     27.35 o 
   1   4   6     6402.16     7056.06    133.76 o 
   2   4   6     1428.62     1426.05     37.72 o 
   3   4   6       13.94       34.96     34.82 o 
   4   4   6    11439.91    11482.13    106.73 o 
   5   4   6     2368.07     2275.44     51.66 o 
   6   4   6       91.07       86.19     47.48 o 
   7   4   6     4984.82     4975.10     69.43 o 
   8   4   6      589.75      581.51     52.81 o 
   9   4   6      733.43      772.47     55.73 o 
  10   4   6      234.19      274.42     57.40 o 
  11   4   6     2257.32     2268.89     69.69 o 
  12   4   6      677.31      666.04     96.48 o 
 -10   5   6      286.31      325.58     45.34 o 
  -9   5   6       87.35      112.23     38.69 o 
  -8   5   6       10.53       17.06     43.11 o 
  -7   5   6      165.74      165.79     35.60 o 
  -6   5   6      399.84      403.32     32.80 o 
  -5   5   6      752.52      734.25     34.51 o 
  -4   5   6     1289.04     1135.98     33.76 o 
  -3   5   6     4772.63     4773.92    109.23 o 
  -2   5   6     1753.43     1885.05     47.85 o 
  -1   5   6     3197.28     3465.85     81.82 o 
   0   5   6     2275.87     2258.25     48.55 o 
   1   5   6     4008.19     3768.99     47.07 o 
   2   5   6     7931.82     8551.42    119.47 o 
   3   5   6        0.95       33.28     30.21 o 
   4   5   6     7420.15     7273.39     67.17 o 
   5   5   6       13.88       30.88     37.95 o 
   6   5   6     3117.08     2881.93     56.88 o 
   7   5   6     2059.72     2020.64     59.48 o 
   8   5   6      313.75      250.51     51.96 o 
   9   5   6        6.25       -4.50     53.70 o 
  10   5   6      981.19      933.19     56.06 o 
  11   5   6      578.82      590.67     62.89 o 
  12   5   6       10.78       18.27     64.97 o 
 -10   6   6       12.70       22.24     45.42 o 
  -9   6   6     1209.70     1192.22     46.34 o 
  -8   6   6      466.91      517.97     45.87 o 
  -7   6   6       41.38       24.76     35.67 o 
  -6   6   6       90.32       48.77     34.17 o 
  -5   6   6      444.28      375.89     33.66 o 
  -4   6   6      827.28      787.12     35.61 o 
  -3   6   6      395.96      391.44     30.26 o 
  -2   6   6     9188.31     8887.90    225.90 o 
  -1   6   6       23.20       83.08     28.49 o 
   0   6   6        3.41        5.11     29.39 o 
   1   6   6     3621.56     3580.39     59.12 o 
   2   6   6       82.18      151.11     30.29 o 
   3   6   6     6389.26     6182.94    108.97 o 
   4   6   6     8889.88     8558.32     69.51 o 
   5   6   6      114.28      131.23     38.14 o 
   6   6   6      218.97      221.36     43.42 o 
   7   6   6      268.42      295.65     45.16 o 
   8   6   6       55.41       97.21     52.61 o 
   9   6   6      160.19      171.82     49.89 o 
  10   6   6       11.54       22.52     47.51 o 
  11   6   6      460.13      493.71     62.97 o 
  12   6   6        0.90      -14.27     60.36 o 
 -10   7   6      314.56      310.84     48.10 o 
  -9   7   6        7.65       26.79     39.79 o 
  -8   7   6      646.50      626.75     40.32 o 
  -7   7   6       90.25       86.52     38.10 o 
  -6   7   6      124.50      107.48     34.28 o 
  -5   7   6      195.08      216.50     31.62 o 
  -4   7   6      182.56      134.48     34.15 o 
  -3   7   6     2274.66     2126.59     65.13 o 
  -2   7   6      373.33      329.04     33.85 o 
  -1   7   6      372.63      319.52     35.58 o 
   0   7   6     2904.29     2701.59     46.00 o 
   1   7   6      264.38      249.99     30.90 o 
   2   7   6     1308.16     1234.75     37.49 o 
   3   7   6     5009.22     4911.96     98.99 o 
   4   7   6      135.55      161.91     35.82 o 
   5   7   6     2665.83     2707.53    137.61 o 
   6   7   6      764.29      754.57     50.17 o 
   7   7   6      592.14      547.64     43.96 o 
   8   7   6     4256.30     4303.67    205.13 o 
   9   7   6       37.37       31.06     55.81 o 
  10   7   6     2032.76     2016.21     56.19 o 
  11   7   6       98.07      142.91     63.28 o 
  12   7   6        1.10       31.60     67.18 o 
 -10   8   6        5.93       12.63     44.72 o 
  -9   8   6      267.41      282.67     45.30 o 
  -8   8   6        3.00        2.87     37.84 o 
  -7   8   6     1378.20     1341.63     41.43 o 
  -6   8   6      649.80      694.10     36.94 o 
  -5   8   6      896.01      931.50     34.39 o 
  -4   8   6     7434.23     7280.38    225.27 o 
  -3   8   6     1145.63      952.90     37.32 o 
  -2   8   6      114.24       95.62     28.07 o 
  -1   8   6       93.54       96.34     29.09 o 
   0   8   6     7975.23     8226.53    125.13 o 
   1   8   6       23.80        2.26     27.33 o 
   2   8   6     1107.36     1022.19     35.52 o 
   3   8   6     1047.77      877.39     40.02 o 
   4   8   6     9896.53    10207.26    159.16 o 
   5   8   6       48.09       71.17     38.21 o 
   6   8   6      946.57      851.91     47.43 o 
   7   8   6      975.22      953.27     44.92 o 
   8   8   6       26.13       38.88     43.62 o 
   9   8   6      821.59      777.30     48.94 o 
  10   8   6       74.60       76.59     52.71 o 
  11   8   6      963.59     1032.01     66.99 o 
 -10   9   6      815.15      812.68     49.59 o 
  -9   9   6        4.13      -12.97     47.77 o 
  -8   9   6      194.27      187.63     39.76 o 
  -7   9   6      567.37      551.72     38.71 o 
  -6   9   6     1250.54     1244.10     38.89 o 
  -5   9   6      368.97      355.90     34.75 o 
  -4   9   6       17.66       14.15     37.17 o 
  -3   9   6     4812.86     4354.26     43.95 o 
  -2   9   6      169.07      262.07     30.22 o 
  -1   9   6     3582.48     3271.06     48.76 o 
   0   9   6     4725.08     4608.06     45.16 o 
   1   9   6     2995.84     3018.63     42.76 o 
   2   9   6      425.46      485.05     32.53 o 
   3   9   6    10017.47    10266.11     85.30 o 
   4   9   6     1169.95     1086.10     40.34 o 
   5   9   6      394.36      389.40     39.12 o 
   6   9   6      169.99      146.02     41.82 o 
   7   9   6      433.22      451.42     52.08 o 
   8   9   6        1.95       22.25     48.48 o 
   9   9   6      116.46      190.42     47.22 o 
  10   9   6       83.78      142.64     55.73 o 
  11   9   6      771.82      666.00     60.55 o 
  -9  10   6      115.32      142.19     52.98 o 
  -8  10   6      222.07      192.31     41.97 o 
  -7  10   6     2537.99     2405.96     45.52 o 
  -6  10   6        3.07       31.15     33.96 o 
  -5  10   6      210.43      170.50     42.34 o 
  -4  10   6     6182.98     5839.40     47.74 o 
  -3  10   6      633.44      692.34     33.22 o 
  -2  10   6       70.35       68.39     28.71 o 
  -1  10   6      978.09     1102.71     34.09 o 
   0  10   6      247.00      328.21     32.53 o 
   1  10   6       92.39      191.46     30.00 o 
   2  10   6      727.07      687.42     33.65 o 
   3  10   6      139.50      159.15     31.04 o 
   4  10   6      319.29      331.31     35.35 o 
   5  10   6        1.01       33.31     36.47 o 
   6  10   6       40.50       55.48     39.89 o 
   7  10   6       17.86       23.16     46.80 o 
   8  10   6     1225.51     1266.58     49.84 o 
   9  10   6       51.16       57.29     52.56 o 
  10  10   6      221.66      225.47     63.48 o 
  11  10   6        7.56       57.53     66.45 o 
  -9  11   6       37.78       43.97     44.34 o 
  -8  11   6       52.82       77.87     40.21 o 
  -7  11   6     1188.87     1185.97     41.05 o 
  -6  11   6      695.79      667.06     44.24 o 
  -5  11   6       25.27       16.74     44.05 o 
  -4  11   6      622.52      609.24     36.10 o 
  -3  11   6      422.41      509.47     34.60 o 
  -2  11   6      514.73      405.71     30.83 o 
  -1  11   6     1380.12     1418.24     36.59 o 
   0  11   6     6932.46     6677.01     50.12 o 
   1  11   6     3712.39     3502.48     39.57 o 
   2  11   6      116.45      110.50     30.15 o 
   3  11   6      803.26      688.42     33.53 o 
   4  11   6      663.72      727.20     35.05 o 
   5  11   6      683.51      762.97     39.84 o 
   6  11   6        4.08       25.24     41.27 o 
   7  11   6       37.30       49.35     43.08 o 
   8  11   6       35.21       52.24     49.81 o 
   9  11   6       28.86       67.56     48.17 o 
  10  11   6      390.81      380.71     57.34 o 
  11  11   6      381.16      394.02     62.97 o 
  -9  12   6      749.20      737.49     50.01 o 
  -8  12   6      118.42      137.43     43.43 o 
  -7  12   6     2282.29     2282.16     69.08 o 
  -6  12   6       56.23       61.80     46.24 o 
  -5  12   6      456.25      454.12     35.45 o 
  -4  12   6      843.62      836.56     37.23 o 
  -3  12   6       63.70       52.62     32.04 o 
  -2  12   6       22.72       22.76     29.97 o 
  -1  12   6      936.25      949.28     34.93 o 
   0  12   6      336.67      401.51     36.27 o 
   1  12   6      378.33      418.29     32.01 o 
   2  12   6     1880.23     1884.18     38.58 o 
   3  12   6      134.83      103.42     31.16 o 
   4  12   6      314.83      275.21     36.28 o 
   5  12   6        5.55       13.16     37.32 o 
   6  12   6        9.01       28.60     40.08 o 
   7  12   6     2178.38     2141.10     61.59 o 
   8  12   6      249.62      255.22     47.74 o 
   9  12   6      157.91      123.04     54.92 o 
  10  12   6        1.77        8.93     64.27 o 
  -8  13   6     1006.24     1018.54     46.39 o 
  -7  13   6     1286.08     1337.90     44.48 o 
  -6  13   6      155.17      113.31     43.79 o 
  -5  13   6       88.97       79.94     35.64 o 
  -4  13   6       73.06       97.69     35.70 o 
  -3  13   6        7.78       -0.41     34.99 o 
  -2  13   6        0.42       15.89     29.21 o 
  -1  13   6      361.51      353.85     35.14 o 
   0  13   6     2531.92     2407.68     38.14 o 
   1  13   6     2656.49     2587.95     39.73 o 
   2  13   6      355.66      335.12     30.88 o 
   3  13   6      213.55      218.12     32.75 o 
   4  13   6      824.26      850.04     38.93 o 
   5  13   6     2049.31     1985.99     46.42 o 
   6  13   6       79.97       92.43     41.24 o 
   7  13   6     1376.04     1387.16     51.21 o 
   8  13   6      166.86      167.07     59.22 o 
   9  13   6       63.24       69.30     55.57 o 
  10  13   6       99.25      105.25     59.09 o 
  -8  14   6        0.15       -8.42     44.23 o 
  -7  14   6       35.04       91.34     47.64 o 
  -6  14   6       25.89       48.98     48.84 o 
  -5  14   6      693.66      674.72     39.83 o 
  -4  14   6     1288.25     1224.49     40.40 o 
  -3  14   6       14.91       26.95     35.53 o 
  -2  14   6       49.98       63.62     33.65 o 
  -1  14   6     1109.48     1025.67     34.77 o 
   0  14   6     1250.18     1227.64     36.58 o 
   1  14   6      493.35      515.94     32.51 o 
   2  14   6       69.18       74.50     34.62 o 
   3  14   6      118.20      116.77     34.93 o 
   4  14   6       11.64       30.80     36.21 o 
   5  14   6        1.69       22.48     36.59 o 
   6  14   6      142.55      154.75     39.68 o 
   7  14   6      447.28      443.14     46.36 o 
   8  14   6      534.68      531.51     50.54 o 
   9  14   6      140.66      156.06     51.93 o 
  -7  15   6      436.59      442.13     55.06 o 
  -6  15   6       17.68       -4.01     40.15 o 
  -5  15   6      360.63      390.91     39.12 o 
  -4  15   6        8.73       17.72     38.07 o 
  -3  15   6        1.93       17.50     33.08 o 
  -2  15   6      402.42      406.81     35.00 o 
  -1  15   6      100.55      100.37     34.21 o 
   0  15   6      158.79      105.92     35.92 o 
   1  15   6      231.61      282.20     33.21 o 
   2  15   6      600.37      557.04     37.23 o 
   3  15   6      190.97      233.96     33.91 o 
   4  15   6     1197.32     1224.46     40.56 o 
   5  15   6     1108.17     1064.06     40.30 o 
   6  15   6       71.30       70.75     39.28 o 
   7  15   6     5041.46     5123.79    113.93 o 
   8  15   6        1.78      -15.99     55.37 o 
   9  15   6      216.09      166.33     72.44 o 
  -7  16   6       10.67       48.51     55.14 o 
  -6  16   6       84.90      107.65     40.74 o 
  -5  16   6      135.48      110.04     41.23 o 
  -4  16   6      756.52      792.69     41.51 o 
  -3  16   6      269.40      321.64     39.24 o 
  -2  16   6        2.24       14.42     39.82 o 
  -1  16   6      963.51      970.61     38.41 o 
   0  16   6     2628.50     2593.15     44.01 o 
   1  16   6      191.82      135.46     37.53 o 
   2  16   6      266.25      248.43     36.95 o 
   3  16   6      201.64      296.74     37.24 o 
   4  16   6      139.01      131.84     35.69 o 
   5  16   6        0.35       39.13     43.37 o 
   6  16   6      217.03      210.63     41.56 o 
   7  16   6        5.59       -2.04     50.97 o 
   8  16   6      548.67      634.68     55.05 o 
  -6  17   6      142.24      117.94     45.87 o 
  -5  17   6        3.34        7.46     44.08 o 
  -4  17   6        4.13       29.58     38.99 o 
  -3  17   6      717.85      759.63     41.69 o 
  -2  17   6      327.12      360.83     40.17 o 
  -1  17   6      620.44      636.21     35.47 o 
   0  17   6     2522.50     2639.08     47.07 o 
   1  17   6      281.45      299.25     38.77 o 
   2  17   6      553.52      576.69     41.79 o 
   3  17   6      182.82      175.66     38.33 o 
   4  17   6     1628.32     1633.69     43.31 o 
   5  17   6      446.74      440.51     40.87 o 
   6  17   6      590.35      553.87     46.35 o 
   7  17   6      958.96     1003.42     51.49 o 
   8  17   6      666.84      570.85     57.07 o 
  -5  18   6      156.89      176.83     42.49 o 
  -4  18   6      586.42      540.41     43.12 o 
  -3  18   6      230.25      254.08     39.85 o 
  -2  18   6       78.52      108.56     43.52 o 
  -1  18   6     1056.59     1080.56     39.47 o 
   0  18   6     2141.06     2103.90     43.27 o 
   1  18   6     1079.88     1120.87     40.30 o 
   2  18   6       90.42      105.43     39.36 o 
   3  18   6      238.48      285.78     38.42 o 
   4  18   6       16.60       38.01     41.50 o 
   5  18   6       40.48       85.01     41.42 o 
   6  18   6       97.34      106.95     49.10 o 
   7  18   6       17.65        5.46     50.35 o 
  -4  19   6      591.35      614.29     44.36 o 
  -3  19   6      917.13      917.15     42.98 o 
  -2  19   6        2.47       21.52     42.45 o 
  -1  19   6      431.85      488.79     40.72 o 
   0  19   6      619.50      571.08     40.33 o 
   1  19   6        2.64       -0.58     35.43 o 
   2  19   6       19.68       25.16     41.39 o 
   3  19   6       52.06       91.23     38.96 o 
   4  19   6      291.08      335.45     42.08 o 
   5  19   6        6.51       17.01     41.19 o 
   6  19   6      609.60      541.72     50.02 o 
  -3  20   6      170.70      146.94     48.72 o 
  -2  20   6        6.56      -16.59     41.26 o 
  -1  20   6      369.39      375.10     42.18 o 
   0  20   6      242.35      285.67     39.79 o 
   1  20   6     1806.91     1691.68     44.57 o 
   2  20   6       68.31       54.83     40.66 o 
   3  20   6      752.40      841.73     43.07 o 
   4  20   6     1240.53     1311.41     47.29 o 
   5  20   6      351.98      324.36     43.75 o 
  -2  21   6       40.94       51.61     43.65 o 
  -1  21   6      165.91      144.32     43.65 o 
   0  21   6      782.09      706.70     49.71 o 
   1  21   6      539.70      517.74     44.23 o 
   2  21   6       92.29      129.91     47.87 o 
   3  21   6        0.07        2.66     44.66 o 
  -1 -20   7      869.58      846.38     58.13 o 
   0 -20   7        2.81        3.72     42.12 o 
   1 -20   7       96.80       92.44     45.05 o 
   2 -20   7       82.87       88.83     45.02 o 
   3 -20   7      531.45      526.47     50.26 o 
  -3 -19   7       79.27       81.40     40.92 o 
  -2 -19   7      478.85      505.93     43.47 o 
  -1 -19   7      329.38      317.05     41.82 o 
   0 -19   7        1.77       -4.13     42.98 o 
   1 -19   7     1317.33     1290.23     43.46 o 
   2 -19   7      238.41      281.07     42.77 o 
   3 -19   7       45.21       35.45     42.65 o 
   4 -19   7       44.77       54.10     43.75 o 
   5 -19   7       87.32       48.28     47.45 o 
  -4 -18   7        5.53        9.31     45.07 o 
  -3 -18   7       17.40       41.98     43.36 o 
  -2 -18   7      221.92      260.68     40.33 o 
  -1 -18   7      222.75      256.59     38.58 o 
   0 -18   7        2.79        7.02     40.64 o 
   1 -18   7      120.16      154.63     41.07 o 
   2 -18   7       48.49       69.09     38.78 o 
   3 -18   7      465.62      473.01     40.12 o 
   4 -18   7       83.64       80.38     44.44 o 
   5 -18   7      690.73      728.50     46.61 o 
   6 -18   7      350.27      360.77     56.44 o 
  -5 -17   7      638.34      585.20     49.28 o 
  -4 -17   7      666.32      684.40     42.46 o 
  -3 -17   7        7.09       41.96     39.32 o 
  -2 -17   7     1174.93     1149.80     41.53 o 
  -1 -17   7      241.14      238.64     40.14 o 
   0 -17   7        0.00        2.65     36.87 o 
   1 -17   7      306.63      348.02     36.10 o 
   2 -17   7     2026.49     2131.94     44.73 o 
   3 -17   7      366.47      356.91     40.59 o 
   4 -17   7     1231.35     1251.48     45.95 o 
   5 -17   7      167.53      133.08     48.97 o 
   6 -17   7      124.96       87.46     52.02 o 
   7 -17   7       83.21      101.61     60.07 o 
  -6 -16   7       29.14       -2.64     42.78 o 
  -5 -16   7      918.99      937.38     43.37 o 
  -4 -16   7      895.44      892.87     43.71 o 
  -3 -16   7      547.79      581.34     43.88 o 
  -2 -16   7     1356.83     1352.38     38.72 o 
  -1 -16   7       69.04       62.20     36.30 o 
   0 -16   7       33.01       18.74     34.39 o 
   1 -16   7       71.73      120.39     34.66 o 
   2 -16   7       16.83       26.64     35.54 o 
   3 -16   7        5.43       20.56     39.37 o 
   4 -16   7      100.40      108.18     38.98 o 
   5 -16   7      135.22      152.09     42.10 o 
   6 -16   7      117.15      131.46     50.44 o 
   7 -16   7        2.60       -5.66     57.41 o 
   8 -16   7      171.50      217.75     67.70 o 
  -6 -15   7      221.70      238.93     41.71 o 
  -5 -15   7     1065.58     1041.29     38.93 o 
  -4 -15   7      245.55      257.59     43.13 o 
  -3 -15   7      285.66      275.07     37.55 o 
  -2 -15   7      615.86      570.59     38.96 o 
  -1 -15   7      338.66      359.78     37.71 o 
   0 -15   7       17.17       19.43     34.67 o 
   1 -15   7      384.29      400.98     37.55 o 
   2 -15   7     1742.66     1850.04     39.62 o 
   3 -15   7      860.74      864.50     37.64 o 
   4 -15   7      306.86      293.84     40.42 o 
   5 -15   7     1511.70     1443.34     44.27 o 
   6 -15   7       52.38       45.40     48.63 o 
   7 -15   7       16.39      -13.51     56.02 o 
   8 -15   7      532.01      531.89     56.43 o 
   9 -15   7      166.69      188.87     56.80 o 
  -7 -14   7       13.78       17.47     41.86 o 
  -6 -14   7       61.56       90.74     39.76 o 
  -5 -14   7     1383.80     1368.32     41.78 o 
  -4 -14   7      122.09      117.49     35.07 o 
  -3 -14   7       89.06      104.59     32.26 o 
  -2 -14   7      780.05      811.37     37.05 o 
  -1 -14   7       21.09       13.20     35.62 o 
   0 -14   7        4.89       17.89     33.66 o 
   1 -14   7      368.78      364.72     36.43 o 
   2 -14   7        3.01      -14.86     34.90 o 
   3 -14   7     2139.39     2182.27     41.03 o 
   4 -14   7        4.04       -0.57     36.25 o 
   5 -14   7      455.91      424.73     46.45 o 
   6 -14   7      294.70      356.07     51.82 o 
   7 -14   7       53.88       29.05     53.88 o 
   8 -14   7        5.28      -20.98     51.85 o 
   9 -14   7        5.96       62.13     59.77 o 
  -7 -13   7      142.29      148.41     38.81 o 
  -6 -13   7      907.21      908.55     40.76 o 
  -5 -13   7      453.05      443.59     38.04 o 
  -4 -13   7      261.36      273.57     38.12 o 
  -3 -13   7     2413.64     2264.10     40.60 o 
  -2 -13   7       10.80       23.47     33.97 o 
  -1 -13   7      878.62      797.17     36.78 o 
   0 -13   7       47.04       42.43     32.82 o 
   1 -13   7     1299.34     1242.20     34.93 o 
   2 -13   7     1812.54     1711.76     40.00 o 
   3 -13   7       10.32       41.17     33.47 o 
   4 -13   7      105.42       95.13     37.48 o 
   5 -13   7      503.53      553.45     43.01 o 
   6 -13   7      734.98      742.45     47.93 o 
   7 -13   7        0.34       -1.91     52.29 o 
   8 -13   7       46.05       51.36     54.72 o 
   9 -13   7       84.70       73.34     58.46 o 
  10 -13   7       17.77       46.09     69.05 o 
  -8 -12   7      202.18      187.70     44.85 o 
  -7 -12   7       62.15       79.02     39.47 o 
  -6 -12   7     1053.51      997.36     40.01 o 
  -5 -12   7      517.44      514.04     35.68 o 
  -4 -12   7     1822.85     1854.22     36.30 o 
  -3 -12   7      697.92      641.22     36.75 o 
  -2 -12   7      247.38      251.20     33.39 o 
  -1 -12   7       92.30       99.86     32.35 o 
   0 -12   7        0.01       21.76     29.55 o 
   1 -12   7        5.09        2.01     31.46 o 
   2 -12   7       47.10       49.85     33.51 o 
   3 -12   7     1838.16     1775.00     41.72 o 
   4 -12   7      112.21       89.31     34.82 o 
   5 -12   7      223.87      189.56     41.70 o 
   6 -12   7        3.26        4.69     48.72 o 
   7 -12   7      431.02      446.14     52.70 o 
   8 -12   7      182.76      169.65     60.35 o 
   9 -12   7      847.18      914.78     60.09 o 
  10 -12   7      441.61      462.96     61.46 o 
  -8 -11   7      223.19      295.84     41.78 o 
  -7 -11   7      281.49      279.67     38.66 o 
  -6 -11   7      932.74      922.83     40.77 o 
  -5 -11   7     1341.17     1369.38     35.92 o 
  -4 -11   7      355.73      380.84     31.61 o 
  -3 -11   7      447.55      463.61     34.10 o 
  -2 -11   7     2284.20     2132.88     41.04 o 
  -1 -11   7      357.56      374.09     33.08 o 
   0 -11   7        9.03       15.46     28.03 o 
   1 -11   7       37.14       40.61     32.26 o 
   2 -11   7      806.39      784.37     34.87 o 
   3 -11   7       23.80       22.53     34.13 o 
   4 -11   7      253.09      271.32     36.71 o 
   5 -11   7      505.06      503.11     40.33 o 
   6 -11   7     4236.81     4260.03     63.25 o 
   7 -11   7      434.96      423.38     50.76 o 
   8 -11   7      994.81      975.86     51.15 o 
   9 -11   7      977.70     1012.10     63.47 o 
  10 -11   7      139.61      121.00     59.72 o 
  -9 -10   7      126.12      123.06     43.23 o 
  -8 -10   7       41.22       61.07     41.46 o 
  -7 -10   7      268.92      272.82     38.20 o 
  -6 -10   7      102.37      119.89     37.32 o 
  -5 -10   7      472.80      446.65     35.04 o 
  -4 -10   7      665.74      658.61     32.13 o 
  -3 -10   7      408.24      366.41     32.83 o 
  -2 -10   7      265.24      194.83     30.33 o 
  -1 -10   7      640.17      588.66     34.04 o 
   0 -10   7       20.71       13.86     29.83 o 
   1 -10   7     2619.65     2544.20     39.75 o 
   2 -10   7      891.62      859.85     36.15 o 
   3 -10   7      105.79      127.03     34.03 o 
   4 -10   7       36.14       47.59     32.95 o 
   5 -10   7       11.64       25.06     37.32 o 
   6 -10   7      794.71      742.43     49.38 o 
   7 -10   7       81.27       87.72     48.37 o 
   8 -10   7      195.83      193.70     47.12 o 
   9 -10   7      289.17      303.39     54.64 o 
  10 -10   7      250.97      255.91     57.99 o 
  11 -10   7        3.63       23.23     61.46 o 
  -9  -9   7       44.24       30.44     41.98 o 
  -8  -9   7        6.20       15.06     41.09 o 
  -7  -9   7       82.21       61.54     38.24 o 
  -6  -9   7     2021.78     1962.21     41.78 o 
  -5  -9   7     1648.55     1598.64     37.54 o 
  -4  -9   7      136.35      153.96     32.13 o 
  -3  -9   7      169.19      188.11     29.67 o 
  -2  -9   7     2076.70     2085.63     36.44 o 
  -1  -9   7     4719.72     4554.22     42.08 o 
   0  -9   7       60.13       58.87     33.18 o 
   1  -9   7     2383.94     2219.83     38.55 o 
   2  -9   7       68.57       88.38     29.59 o 
   3  -9   7      351.20      331.12     34.17 o 
   4  -9   7      662.56      700.19     41.13 o 
   5  -9   7     2987.27     2913.31     53.05 o 
   6  -9   7     2199.48     2132.26     54.36 o 
   7  -9   7      172.64      161.97     47.82 o 
   8  -9   7     2028.27     1984.45     68.57 o 
   9  -9   7     1163.48     1174.17     56.69 o 
  10  -9   7      129.15      139.88     56.38 o 
  11  -9   7       86.97      107.41     54.27 o 
  -9  -8   7      962.75      932.50     46.12 o 
  -8  -8   7      217.39      240.03     41.31 o 
  -7  -8   7      150.73      152.06     36.51 o 
  -6  -8   7      314.41      348.16     34.37 o 
  -5  -8   7       44.21       40.15     31.17 o 
  -4  -8   7      708.50      687.69     32.16 o 
  -3  -8   7     1156.21     1112.44     34.05 o 
  -2  -8   7      702.31      709.06     33.29 o 
  -1  -8   7     1460.86     1757.04     35.28 o 
   0  -8   7       12.32       22.84     32.52 o 
   1  -8   7     2572.43     2546.53     38.10 o 
   2  -8   7     6735.88     6682.74     55.60 o 
   3  -8   7     1057.10     1052.76     34.89 o 
   4  -8   7      788.40      841.56     38.68 o 
   5  -8   7        7.26       48.10     48.73 o 
   6  -8   7     1421.34     1317.38     51.28 o 
   7  -8   7       67.74       96.17     51.25 o 
   8  -8   7      218.75      220.82     54.77 o 
   9  -8   7      107.65      117.04     58.35 o 
  10  -8   7      748.44      807.26     58.10 o 
  11  -8   7       48.96       39.38     65.86 o 
  -9  -7   7      434.46      425.71     41.08 o 
  -8  -7   7      775.88      789.67     41.30 o 
  -7  -7   7        3.87       19.07     35.68 o 
  -6  -7   7        5.97       10.26     33.21 o 
  -5  -7   7      139.75      101.47     30.64 o 
  -4  -7   7     2486.79     2431.33     40.72 o 
  -3  -7   7      112.20      129.61     28.62 o 
  -2  -7   7     3883.96     3817.47     40.84 o 
  -1  -7   7    13315.83    12996.77    172.13 o 
   0  -7   7       76.80      119.05     32.15 o 
   1  -7   7    13574.79    13562.04     84.83 o 
   2  -7   7     1057.93     1127.19     34.61 o 
   3  -7   7     2261.22     2351.11     42.02 o 
   4  -7   7      158.84      157.68     35.04 o 
   5  -7   7     3664.90     3361.54     54.39 o 
   6  -7   7      310.91      299.68     45.48 o 
   7  -7   7       31.08       18.20     49.82 o 
   8  -7   7     1233.69     1279.27     57.84 o 
   9  -7   7     2915.59     2921.95     67.81 o 
  10  -7   7       49.67       78.09     59.93 o 
  11  -7   7        8.50       16.34     64.98 o 
  12  -7   7      106.09      106.66     69.65 o 
 -10  -6   7      668.45      661.85     44.44 o 
  -9  -6   7      345.48      379.96     48.23 o 
  -8  -6   7      141.06      138.43     39.10 o 
  -7  -6   7      294.89      330.87     35.05 o 
  -6  -6   7      831.13      775.30     35.22 o 
  -5  -6   7     1721.33     1681.74     36.89 o 
  -4  -6   7      134.48      144.41     30.78 o 
  -3  -6   7        1.27       96.59     28.46 o 
  -2  -6   7      187.32      199.66     30.54 o 
  -1  -6   7      830.53     1011.97     32.12 o 
   0  -6   7       60.58       68.29     28.17 o 
   1  -6   7       11.42      158.37     30.48 o 
   2  -6   7     2506.60     2327.82     38.80 o 
   3  -6   7     3026.34     2790.92     41.85 o 
   4  -6   7     2110.84     2039.64     42.33 o 
   5  -6   7      524.21      416.24     41.34 o 
   6  -6   7      647.06      702.38     46.44 o 
   7  -6   7      107.87      111.74     40.61 o 
   8  -6   7        2.54      -20.77     52.84 o 
   9  -6   7        8.96      -14.79     54.67 o 
  10  -6   7       22.46       60.47     60.52 o 
  11  -6   7       39.26       38.60     62.84 o 
  12  -6   7      202.23      201.38     74.26 o 
 -10  -5   7       57.34       85.62     47.71 o 
  -9  -5   7      814.53      753.70     48.65 o 
  -8  -5   7      469.57      452.95     39.39 o 
  -7  -5   7       14.53        7.83     34.55 o 
  -6  -5   7       76.01       84.47     34.59 o 
  -5  -5   7      457.67      461.46     34.01 o 
  -4  -5   7     1781.55     1778.94     34.70 o 
  -3  -5   7     1452.13     1485.33     35.74 o 
  -2  -5   7     6161.78     5789.57     45.21 o 
  -1  -5   7      372.66      267.03     28.27 o 
   0  -5   7       44.48       26.56     29.75 o 
   1  -5   7       61.70      166.54     27.18 o 
   2  -5   7     3824.16     3898.17     69.91 o 
   3  -5   7      192.21      263.23     30.49 o 
   4  -5   7      807.07      908.43     38.41 o 
   5  -5   7     4717.92     4799.77     61.68 o 
   6  -5   7     2263.26     2376.65     58.28 o 
   7  -5   7      297.27      313.16     50.67 o 
   8  -5   7      103.97      150.99     46.98 o 
   9  -5   7     3144.54     3081.14    118.90 o 
  10  -5   7     1299.41     1350.53     64.73 o 
  11  -5   7        3.08       52.23     61.79 o 
  12  -5   7      737.34      643.25     99.30 o 
 -10  -4   7      216.88      251.05     47.76 o 
  -9  -4   7      139.03      127.20     43.70 o 
  -8  -4   7        7.50      -13.20     34.01 o 
  -7  -4   7       34.13       56.25     35.74 o 
  -6  -4   7     2032.99     2107.21     52.16 o 
  -5  -4   7     7825.59     7628.53     93.48 o 
  -4  -4   7      752.88      796.80     29.79 o 
  -3  -4   7     1289.79     1219.48     31.71 o 
  -2  -4   7      552.38      568.87     36.08 o 
  -1  -4   7     1721.61     1720.38     34.74 o 
   0  -4   7        9.84       16.58     27.31 o 
   1  -4   7     7578.18     7907.18     95.74 o 
   2  -4   7     4207.30     4508.06     47.95 o 
   3  -4   7      422.97      524.89     35.36 o 
   4  -4   7    10314.89    10714.74     74.46 o 
   5  -4   7     2831.17     2798.40     49.55 o 
   6  -4   7     1386.51     1508.43     48.27 o 
   7  -4   7       33.32       38.15     46.20 o 
   8  -4   7      815.08      752.37     54.87 o 
   9  -4   7       60.82       95.42     53.81 o 
  10  -4   7      832.30      799.82     61.41 o 
  11  -4   7      463.75      473.49     69.41 o 
  12  -4   7       13.05       37.63     93.97 o 
 -10  -3   7      487.21      481.63     40.56 o 
  -9  -3   7      391.67      430.67     41.40 o 
  -8  -3   7      892.44      972.15     44.93 o 
  -7  -3   7      376.45      333.84     32.65 o 
  -6  -3   7      234.81      209.15     34.18 o 
  -5  -3   7       48.85       63.88     31.02 o 
  -4  -3   7      595.64      558.18     30.04 o 
  -3  -3   7      336.63      344.27     35.11 o 
  -2  -3   7     8953.40     9144.80     86.49 o 
  -1  -3   7      842.63      770.49     31.90 o 
   0  -3   7        1.14       18.48     25.25 o 
   1  -3   7     1677.92     1608.08     35.05 o 
   2  -3   7     2796.09     2456.65     40.18 o 
   3  -3   7     1443.82     1301.15     36.67 o 
   4  -3   7       30.70       11.45     35.64 o 
   5  -3   7     1288.79     1147.86     42.00 o 
   6  -3   7      415.55      404.51     42.05 o 
   7  -3   7     2757.62     2715.03     52.49 o 
   8  -3   7      165.24      180.53     51.95 o 
   9  -3   7     1041.86     1057.24     55.17 o 
  10  -3   7      800.28      861.70     51.84 o 
  11  -3   7      496.26      457.10     56.21 o 
  12  -3   7      459.42      509.39     62.40 o 
 -10  -2   7       14.15       27.31     43.78 o 
  -9  -2   7     1841.55     1665.12     46.67 o 
  -8  -2   7      532.90      572.94     37.12 o 
  -7  -2   7      248.94      316.10     36.24 o 
  -6  -2   7     1993.81     1917.84     44.34 o 
  -5  -2   7     7823.99     7244.44    129.50 o 
  -4  -2   7      161.20      170.90     35.47 o 
  -3  -2   7     3330.79     3048.18     56.58 o 
  -2  -2   7      494.32      439.39     29.46 o 
  -1  -2   7     1057.85     1064.00     31.27 o 
   0  -2   7       26.95       18.80     27.17 o 
   1  -2   7     2658.84     2706.98     40.08 o 
   2  -2   7      906.60      812.52     33.02 o 
   3  -2   7     1043.78     1164.43     36.94 o 
   4  -2   7     5593.23     5754.56     58.63 o 
   5  -2   7     1508.26     1202.53     43.37 o 
   6  -2   7     4887.49     4954.48     64.40 o 
   7  -2   7      161.51      141.19     37.71 o 
   8  -2   7      109.87       89.90     43.75 o 
   9  -2   7       13.73       46.38     49.59 o 
  10  -2   7     1423.95     1429.83     56.07 o 
  11  -2   7      232.48      265.64     64.26 o 
  12  -2   7      116.08      153.50     59.50 o 
 -10  -1   7      545.03      546.02     48.06 o 
  -9  -1   7     1393.43     1363.53     44.56 o 
  -8  -1   7      203.71      211.18     36.12 o 
  -7  -1   7        1.10        2.04     37.04 o 
  -6  -1   7       51.26       35.82     31.73 o 
  -5  -1   7     1753.82     2058.45     41.88 o 
  -4  -1   7      370.93      401.69     28.82 o 
  -3  -1   7      768.27      907.44     30.06 o 
  -2  -1   7      488.95      528.56     28.61 o 
  -1  -1   7    10621.93    10775.46     98.81 o 
   0  -1   7        0.05       10.02     24.75 o 
   1  -1   7     4608.08     4707.13     48.25 o 
   2  -1   7      159.62      137.83     27.81 o 
   3  -1   7      637.97      730.02     35.53 o 
   4  -1   7      817.27      978.89     37.17 o 
   5  -1   7     1623.60     1651.95     44.39 o 
   6  -1   7      284.05      290.62     40.28 o 
   7  -1   7      182.60      201.43     40.16 o 
   8  -1   7       64.31       58.04     41.77 o 
   9  -1   7      142.32      155.26     44.14 o 
  10  -1   7     1258.41     1249.27     73.61 o 
  11  -1   7       68.29       81.77     51.50 o 
  12  -1   7      416.76      450.91     59.82 o 
 -10   0   7     1224.22     1155.70     44.60 o 
  -9   0   7     1028.91      873.74     45.11 o 
  -8   0   7     1815.21     1853.33     42.30 o 
  -7   0   7       45.52       45.74     37.62 o 
  -6   0   7     3753.53     3499.11     59.38 o 
  -5   0   7     1868.19     1989.61     39.45 o 
  -4   0   7      150.84      189.69     29.45 o 
  -3   0   7      294.79      268.44     30.41 o 
  -2   0   7     1739.63     1452.52     31.56 o 
  -1   0   7        2.51       88.22     25.84 o 
   0   0   7       41.84       49.31     25.10 o 
   1   0   7     2272.22     2304.58     37.67 o 
   2   0   7       11.93        6.37     26.58 o 
   3   0   7     8317.14     8390.08     66.20 o 
   4   0   7     3477.83     3776.21     52.31 o 
   5   0   7     4057.59     4087.29     53.81 o 
   6   0   7     9277.64     9209.24     98.52 o 
   7   0   7     3462.72     3410.50     55.69 o 
   8   0   7     1284.25     1220.27     47.41 o 
   9   0   7      706.28      751.56     48.92 o 
  10   0   7      804.89      788.27     52.62 o 
  11   0   7       11.74       15.96     59.01 o 
  12   0   7       42.22       60.32     59.67 o 
 -10   1   7      118.50      136.78     44.12 o 
  -9   1   7     1068.51     1122.22     41.58 o 
  -8   1   7     1194.97     1182.68     38.71 o 
  -7   1   7      109.63      131.54     33.52 o 
  -6   1   7       20.99       36.70     34.14 o 
  -5   1   7      982.87      906.14     39.97 o 
  -4   1   7     1132.68     1161.69     33.21 o 
  -3   1   7     1792.59     1983.71     47.49 o 
  -2   1   7     4000.09     4099.76     75.96 o 
  -1   1   7        2.39       28.39     27.80 o 
   0   1   7        1.96       13.62     25.04 o 
   1   1   7     2756.07     2782.38     39.94 o 
   2   1   7    10311.50    10605.13     87.64 o 
   3   1   7     2980.65     2975.27     46.47 o 
   4   1   7       54.59      109.34     31.83 o 
   5   1   7     2745.25     2603.10     48.50 o 
   6   1   7     3753.41     3499.70     55.84 o 
   7   1   7      119.99      134.53     40.96 o 
   8   1   7      518.86      485.65     44.45 o 
   9   1   7      194.29      251.68     48.47 o 
  10   1   7       23.43       31.70     48.14 o 
  11   1   7       27.25       41.73     66.09 o 
  12   1   7       34.87       44.29     62.66 o 
 -10   2   7        7.08        7.07     43.37 o 
  -9   2   7      114.05      111.36     43.10 o 
  -8   2   7        9.82        4.89     37.80 o 
  -7   2   7      140.22      124.86     38.08 o 
  -6   2   7     1850.57     1842.75     39.13 o 
  -5   2   7     2341.14     2220.03     37.50 o 
  -4   2   7      213.40      223.52     35.20 o 
  -3   2   7       94.28      140.80     27.09 o 
  -2   2   7       64.05       58.17     26.39 o 
  -1   2   7     7393.06     7344.59     96.23 o 
   0   2   7       68.53       92.35     27.72 o 
   1   2   7     8721.51     8915.29     60.84 o 
   2   2   7     2600.26     2896.08     43.80 o 
   3   2   7       82.27       63.53     30.34 o 
   4   2   7       78.35       75.78     35.11 o 
   5   2   7     6476.91     6731.43     67.16 o 
   6   2   7    11023.00    11144.36    162.67 o 
   7   2   7      683.82      749.02     46.30 o 
   8   2   7     3950.64     3940.55     60.96 o 
   9   2   7      881.96      944.32     51.18 o 
  10   2   7       17.85       44.53     53.26 o 
  11   2   7       81.72       90.49     60.82 o 
  12   2   7        4.10       -1.78     92.82 o 
 -10   3   7      757.13      723.06     47.88 o 
  -9   3   7      640.47      641.58     41.80 o 
  -8   3   7     1289.95     1173.92     38.82 o 
  -7   3   7        0.91       11.29     41.09 o 
  -6   3   7      558.23      536.15     34.08 o 
  -5   3   7       68.06       54.25     28.89 o 
  -4   3   7      482.97      501.35     29.59 o 
  -3   3   7      510.71      473.56     32.02 o 
  -2   3   7      184.86      255.28     28.73 o 
  -1   3   7     4513.48     4684.44     49.17 o 
   0   3   7       10.64       29.55     26.13 o 
   1   3   7      189.83      263.64     27.30 o 
   2   3   7     3570.12     3678.09     46.69 o 
   3   3   7     3174.46     3254.05     47.05 o 
   4   3   7     7239.57     8133.34     68.83 o 
   5   3   7     8275.32     8553.75     71.43 o 
   6   3   7     4633.50     4362.24     68.47 o 
   7   3   7       54.66       67.16     49.22 o 
   8   3   7      788.64      788.68     50.02 o 
   9   3   7      543.00      547.63     55.69 o 
  10   3   7     1864.91     1804.65     64.26 o 
  11   3   7       97.41       99.94     60.42 o 
  12   3   7      441.91      501.73     95.12 o 
 -10   4   7       39.56       65.22     44.00 o 
  -9   4   7      249.70      344.45     41.18 o 
  -8   4   7      512.89      516.81     42.41 o 
  -7   4   7      323.51      306.97     34.99 o 
  -6   4   7      477.59      446.06     35.12 o 
  -5   4   7      165.16      147.82     32.35 o 
  -4   4   7      844.65      941.43     31.70 o 
  -3   4   7        4.47       17.25     28.43 o 
  -2   4   7    11502.61    11158.05    163.63 o 
  -1   4   7     1273.89     1160.15     36.96 o 
   0   4   7        0.18        1.89     33.29 o 
   1   4   7     2697.80     2684.26     40.96 o 
   2   4   7      388.07      513.16     30.71 o 
   3   4   7     1135.97     1152.50     35.36 o 
   4   4   7     1630.36     1744.00     44.66 o 
   5   4   7     1471.71     1371.58     54.10 o 
   6   4   7      433.08      410.96     44.80 o 
   7   4   7      197.37      205.34     49.71 o 
   8   4   7      281.24      311.03     51.29 o 
   9   4   7     1219.31     1171.18     58.31 o 
  10   4   7     1012.11      987.06     61.31 o 
  11   4   7        2.56       46.74     60.64 o 
  12   4   7        1.89       23.72     68.78 o 
 -10   5   7     1547.74     1537.59     49.60 o 
  -9   5   7        4.27       11.13     39.12 o 
  -8   5   7       20.82       14.13     40.98 o 
  -7   5   7      527.68      546.49     37.98 o 
  -6   5   7        8.44       17.84     32.59 o 
  -5   5   7       94.92      113.31     30.81 o 
  -4   5   7      229.48      237.72     28.94 o 
  -3   5   7       35.84      100.94     29.08 o 
  -2   5   7     5034.03     4882.24     84.58 o 
  -1   5   7     4003.94     3748.90     69.96 o 
   0   5   7      108.72       70.09     27.87 o 
   1   5   7     3968.11     3933.89     64.17 o 
   2   5   7     6448.47     6261.37    122.82 o 
   3   5   7      168.44      160.89     32.45 o 
   4   5   7      590.55      563.86     40.62 o 
   5   5   7     8024.08     8006.89    104.63 o 
   6   5   7     3206.96     3057.42     57.21 o 
   7   5   7      100.65      129.15     44.22 o 
   8   5   7       94.17       73.00     50.91 o 
   9   5   7      999.18      988.31     58.37 o 
  10   5   7      686.95      670.78     60.31 o 
  11   5   7      140.08      164.93     61.64 o 
  12   5   7      809.26      915.98     70.10 o 
 -10   6   7      600.55      576.59     49.94 o 
  -9   6   7      533.54      558.66     42.77 o 
  -8   6   7      379.51      371.21     39.56 o 
  -7   6   7      597.74      547.56     37.61 o 
  -6   6   7     1320.03     1334.37     41.32 o 
  -5   6   7       30.44       30.72     29.34 o 
  -4   6   7      398.96      364.05     33.22 o 
  -3   6   7      508.04      540.45     32.64 o 
  -2   6   7     7683.78     7160.77    168.99 o 
  -1   6   7     1137.33     1072.45     34.11 o 
   0   6   7       15.91        7.16     27.79 o 
   1   6   7     3526.01     3477.37     71.03 o 
   2   6   7     4787.69     4737.12     64.39 o 
   3   6   7      923.55     1157.65     35.67 o 
   4   6   7      439.48      405.16     34.79 o 
   5   6   7      853.91      931.04     50.63 o 
   6   6   7      931.49      863.60     47.20 o 
   7   6   7       45.52       66.89     49.89 o 
   8   6   7      655.99      620.10     48.92 o 
   9   6   7      107.70      110.57     55.72 o 
  10   6   7     1335.70     1408.44     63.37 o 
  11   6   7      299.93      342.35     63.14 o 
  12   6   7      243.44      309.17     67.03 o 
 -10   7   7      178.94      215.43     49.30 o 
  -9   7   7      199.26      211.08     42.67 o 
  -8   7   7      440.25      444.85     40.05 o 
  -7   7   7        9.03       33.35     35.02 o 
  -6   7   7      214.93      220.85     35.60 o 
  -5   7   7     4922.73     4792.65     98.96 o 
  -4   7   7      620.63      534.35     33.85 o 
  -3   7   7      280.06      260.32     29.22 o 
  -2   7   7     5645.31     5623.58    110.41 o 
  -1   7   7       43.21       55.20     26.30 o 
   0   7   7        1.59        0.08     27.32 o 
   1   7   7      231.28      242.64     30.93 o 
   2   7   7      516.33      503.83     30.35 o 
   3   7   7      637.86      616.37     35.83 o 
   4   7   7      859.58      799.52     38.12 o 
   5   7   7     4514.96     4265.15     60.06 o 
   6   7   7       13.84       16.45     44.05 o 
   7   7   7        6.93      -20.14     42.45 o 
   8   7   7      496.92      528.12     49.56 o 
   9   7   7     2368.64     2284.28     54.60 o 
  10   7   7      492.41      505.08     54.25 o 
  11   7   7       22.93       42.39     56.04 o 
  12   7   7       24.02       60.48     66.71 o 
 -10   8   7      270.88      318.68     51.74 o 
  -9   8   7     1647.34     1636.86     57.17 o 
  -8   8   7      535.14      545.58     39.39 o 
  -7   8   7        2.78       31.47     37.09 o 
  -6   8   7       35.84       32.34     33.36 o 
  -5   8   7      351.87      341.73     31.98 o 
  -4   8   7      242.58      159.20     31.55 o 
  -3   8   7       21.44       56.50     29.21 o 
  -2   8   7      288.70      203.28     31.58 o 
  -1   8   7     3399.12     3461.10     78.69 o 
   0   8   7        2.02       16.93     30.37 o 
   1   8   7     1892.19     1797.08     52.53 o 
   2   8   7     9720.98     9597.49    154.51 o 
   3   8   7     2131.16     2105.48     38.95 o 
   4   8   7     2813.67     2863.81     52.68 o 
   5   8   7      550.78      564.55     37.75 o 
   6   8   7      264.85      289.45     49.70 o 
   7   8   7     1472.93     1505.08     62.61 o 
   8   8   7      435.04      459.06     49.39 o 
   9   8   7     1143.81     1113.36     54.69 o 
  10   8   7       14.16       35.98     54.25 o 
  11   8   7        9.59       -0.28     63.96 o 
  -9   9   7      168.32      145.92     49.73 o 
  -8   9   7       56.48       45.24     40.57 o 
  -7   9   7      106.45      112.31     38.58 o 
  -6   9   7     1588.90     1570.74     38.96 o 
  -5   9   7     2008.14     1965.31     68.40 o 
  -4   9   7      176.89      110.68     31.64 o 
  -3   9   7     4217.61     4246.80    102.37 o 
  -2   9   7     4358.69     4606.72     66.39 o 
  -1   9   7      317.80      442.70     39.33 o 
   0   9   7       14.17        1.55     32.25 o 
   1   9   7     1220.00     1362.39     38.21 o 
   2   9   7      541.29      546.77     37.38 o 
   3   9   7      827.92     1004.15     35.01 o 
   4   9   7     1083.60     1161.67     36.81 o 
   5   9   7       11.44       25.90     34.75 o 
   6   9   7      284.74      307.43     43.50 o 
   7   9   7      790.17      827.03     48.86 o 
   8   9   7       44.30       19.72     54.00 o 
   9   9   7     1983.70     2055.89     58.78 o 
  10   9   7     1531.28     1631.43     54.83 o 
  11   9   7      428.44      399.48     59.45 o 
  -9  10   7     1269.06     1285.74     46.62 o 
  -8  10   7       34.86       91.66     41.03 o 
  -7  10   7       43.88       28.17     40.48 o 
  -6  10   7     1334.55     1376.49     39.03 o 
  -5  10   7     3481.85     3448.87     83.08 o 
  -4  10   7      575.69      671.63     35.64 o 
  -3  10   7     1004.97      946.01     36.39 o 
  -2  10   7      287.82      292.40     40.05 o 
  -1  10   7     2194.18     1799.11     36.30 o 
   0  10   7        2.76       -1.79     29.56 o 
   1  10   7     2299.65     1907.63     49.27 o 
   2  10   7     1712.51     1465.07     36.55 o 
   3  10   7     1081.62     1124.42     41.82 o 
   4  10   7     4328.71     4275.08     53.16 o 
   5  10   7     1356.24     1303.24     42.40 o 
   6  10   7       16.60       39.05     44.55 o 
   7  10   7      444.75      485.87     48.85 o 
   8  10   7      377.76      382.10     51.28 o 
   9  10   7       20.78       45.81     47.91 o 
  10  10   7      279.66      321.26     56.81 o 
  11  10   7       73.59       50.23     66.46 o 
  -9  11   7       18.09       36.10     46.85 o 
  -8  11   7      860.77      893.38     44.23 o 
  -7  11   7      654.18      592.66     39.37 o 
  -6  11   7     3075.52     3026.64     66.41 o 
  -5  11   7      263.28      303.98     36.03 o 
  -4  11   7       19.77       72.75     42.18 o 
  -3  11   7     1170.29     1227.33     44.74 o 
  -2  11   7     2108.25     1904.29     36.97 o 
  -1  11   7      839.95      844.32     35.35 o 
   0  11   7        9.19       19.96     32.10 o 
   1  11   7      115.21      179.57     32.78 o 
   2  11   7      827.43      883.71     35.20 o 
   3  11   7     2400.61     2178.69     40.71 o 
   4  11   7      135.49       97.34     41.58 o 
   5  11   7       61.86      103.13     40.77 o 
   6  11   7      444.70      480.42     48.35 o 
   7  11   7      200.24      232.62     48.27 o 
   8  11   7      245.13      276.27     47.89 o 
   9  11   7     4357.32     4408.69     67.61 o 
  10  11   7      209.36      202.29     57.19 o 
  11  11   7       33.64       83.76     67.69 o 
  -8  12   7      478.74      484.86     48.56 o 
  -7  12   7      159.75      161.01     42.04 o 
  -6  12   7     2593.84     2550.08     47.68 o 
  -5  12   7     1123.69     1039.39     45.57 o 
  -4  12   7      611.20      634.43     44.67 o 
  -3  12   7      202.23      199.81     31.97 o 
  -2  12   7        0.91        5.12     31.25 o 
  -1  12   7     1606.94     1523.83     35.11 o 
   0  12   7       16.90       12.91     31.60 o 
   1  12   7     3242.04     3125.32     43.79 o 
   2  12   7      586.22      590.99     34.77 o 
   3  12   7      266.01      257.49     33.83 o 
   4  12   7        8.15        7.12     37.13 o 
   5  12   7      495.88      559.09     40.14 o 
   6  12   7     4793.79     4864.76     65.72 o 
   7  12   7      621.96      619.00     47.80 o 
   8  12   7       61.13       60.91     46.77 o 
   9  12   7       43.36       88.12     61.37 o 
  10  12   7        0.90       45.93     57.35 o 
  -8  13   7       53.84       75.00     47.18 o 
  -7  13   7        9.53       28.20     39.95 o 
  -6  13   7      876.55      836.23     41.69 o 
  -5  13   7     1565.11     1423.03     50.28 o 
  -4  13   7       69.41       51.31     36.30 o 
  -3  13   7        1.81        1.21     33.33 o 
  -2  13   7      809.05      800.89     33.82 o 
  -1  13   7     1102.44     1085.21     37.42 o 
   0  13   7        1.18       -1.20     32.09 o 
   1  13   7      945.45      895.48     32.11 o 
   2  13   7      509.32      532.16     34.84 o 
   3  13   7     2474.57     2535.89     53.94 o 
   4  13   7      502.79      501.79     35.34 o 
   5  13   7      246.10      292.61     42.80 o 
   6  13   7      349.41      319.68     39.80 o 
   7  13   7       48.91       95.99     51.54 o 
   8  13   7      582.42      588.17     60.67 o 
   9  13   7      163.50      173.85     51.28 o 
  10  13   7       50.72       27.50     53.99 o 
  -8  14   7       20.73       36.13     46.59 o 
  -7  14   7      306.81      298.04     41.22 o 
  -6  14   7      847.39      852.43     51.84 o 
  -5  14   7      450.04      448.85     44.62 o 
  -4  14   7      389.97      370.62     38.39 o 
  -3  14   7       13.74       43.27     32.67 o 
  -2  14   7      352.25      335.72     36.70 o 
  -1  14   7     1381.35     1268.84     35.99 o 
   0  14   7        7.97       18.20     34.62 o 
   1  14   7      133.83      107.09     31.73 o 
   2  14   7      677.45      653.25     35.24 o 
   3  14   7      591.07      598.20     34.82 o 
   4  14   7       13.18       22.52     35.23 o 
   5  14   7      752.50      741.62     41.94 o 
   6  14   7     2932.11     2977.65     57.06 o 
   7  14   7      134.89      134.48     47.40 o 
   8  14   7     1664.50     1838.51     55.80 o 
   9  14   7       44.61       30.38     52.94 o 
  -7  15   7      106.78      108.11     45.42 o 
  -6  15   7        7.66       25.86     49.30 o 
  -5  15   7      244.40      227.01     46.33 o 
  -4  15   7       21.01       10.63     38.16 o 
  -3  15   7       40.45       56.94     37.46 o 
  -2  15   7       70.28      132.42     35.06 o 
  -1  15   7       13.70       32.64     31.13 o 
   0  15   7       28.67       36.80     32.61 o 
   1  15   7      191.47      214.29     36.61 o 
   2  15   7      806.06      772.51     34.76 o 
   3  15   7        5.87       13.28     35.98 o 
   4  15   7       77.36      116.07     40.34 o 
   5  15   7        0.58       17.25     39.47 o 
   6  15   7      391.23      388.53     44.15 o 
   7  15   7        1.70       29.85     44.97 o 
   8  15   7       89.98      111.75     51.03 o 
   9  15   7      422.66      410.19     60.91 o 
  -6  16   7      287.01      261.00     49.92 o 
  -5  16   7      272.99      278.65     39.63 o 
  -4  16   7        9.61       38.09     39.72 o 
  -3  16   7      107.95      110.18     37.28 o 
  -2  16   7      807.96      822.43     36.89 o 
  -1  16   7     1552.69     1671.79     38.70 o 
   0  16   7        0.25        1.24     35.75 o 
   1  16   7      390.53      502.78     35.09 o 
   2  16   7       58.46       34.44     39.30 o 
   3  16   7      869.26      878.69     38.36 o 
   4  16   7      109.92      130.35     36.64 o 
   5  16   7     1801.76     1802.09     46.16 o 
   6  16   7     2145.74     2087.55     52.66 o 
   7  16   7      622.56      639.61     50.91 o 
   8  16   7     1406.02     1409.61     63.42 o 
  -6  17   7       26.95       26.40     55.28 o 
  -5  17   7       38.84       34.77     43.30 o 
  -4  17   7        5.94        1.68     41.35 o 
  -3  17   7      250.29      240.91     41.13 o 
  -2  17   7      291.04      301.49     40.37 o 
  -1  17   7      291.07      304.56     40.02 o 
   0  17   7       11.90       23.77     39.00 o 
   1  17   7     1478.95     1442.45     40.72 o 
   2  17   7      733.76      789.37     40.70 o 
   3  17   7       33.20       29.11     38.44 o 
   4  17   7        0.88       20.41     39.21 o 
   5  17   7        7.19        2.48     42.35 o 
   6  17   7       50.89       63.85     45.18 o 
   7  17   7      101.41      104.08     46.49 o 
   8  17   7       12.94       39.35     61.00 o 
  -5  18   7      681.29      687.79     44.53 o 
  -4  18   7      556.69      557.99     44.52 o 
  -3  18   7      102.73      141.99     40.23 o 
  -2  18   7     1548.07     1601.74     72.51 o 
  -1  18   7     1286.17     1239.06     42.11 o 
   0  18   7       22.14       18.82     38.24 o 
   1  18   7     1585.52     1491.91     43.90 o 
   2  18   7      105.64      116.83     42.36 o 
   3  18   7     1256.66     1219.91     43.73 o 
   4  18   7       15.79       30.25     43.24 o 
   5  18   7     1816.72     1749.26     45.45 o 
   6  18   7      144.29      132.21     47.94 o 
   7  18   7      219.38      231.87     50.80 o 
  -4  19   7      435.49      457.89     41.91 o 
  -3  19   7        7.07       36.55     44.03 o 
  -2  19   7       43.92       75.09     43.22 o 
  -1  19   7       17.29       48.74     44.59 o 
   0  19   7       28.13       43.53     41.49 o 
   1  19   7       86.60      118.63     37.91 o 
   2  19   7     1172.31     1149.83     42.11 o 
   3  19   7      235.03      249.75     42.30 o 
   4  19   7      321.17      343.05     41.43 o 
   5  19   7      291.05      296.90     44.46 o 
   6  19   7      273.07      261.49     45.98 o 
  -3  20   7      489.17      467.44     49.75 o 
  -2  20   7      434.68      485.87     43.63 o 
  -1  20   7      161.06      164.44     44.60 o 
   0  20   7        5.68        7.84     41.75 o 
   1  20   7       28.81       38.35     43.11 o 
   2  20   7       59.55       82.92     43.15 o 
   3  20   7      241.61      264.99     44.67 o 
   4  20   7       67.35       47.73     43.31 o 
   5  20   7        3.67       22.61     43.64 o 
  -1  21   7      402.91      421.42     44.98 o 
   0  21   7        9.25       44.33     44.00 o 
   1  21   7      366.31      365.65     46.32 o 
   2  21   7      599.94      577.83     44.67 o 
   3  21   7        6.89       49.22     45.83 o 
   0 -20   8      310.54      382.37     44.00 o 
   1 -20   8      446.81      435.94     43.75 o 
   2 -20   8      453.19      510.94     45.31 o 
  -2 -19   8      880.15      881.81     46.09 o 
  -1 -19   8      109.16      107.36     46.83 o 
   0 -19   8     1395.62     1338.10     46.95 o 
   1 -19   8      125.76      125.68     39.39 o 
   2 -19   8     1143.22     1309.76     47.02 o 
   3 -19   8       49.83       24.67     46.31 o 
   4 -19   8      269.67      276.76     44.86 o 
   5 -19   8        1.15      -12.34     47.00 o 
  -3 -18   8      261.83      257.65     47.38 o 
  -2 -18   8       23.74       46.03     40.79 o 
  -1 -18   8       17.65       55.86     40.25 o 
   0 -18   8      310.51      347.93     40.55 o 
   1 -18   8      119.62      119.87     39.50 o 
   2 -18   8        1.58      -18.76     38.60 o 
   3 -18   8      809.16      884.63     44.20 o 
   4 -18   8      211.53      248.90     42.76 o 
   5 -18   8       78.13       89.24     48.76 o 
   6 -18   8       44.52       42.49     58.44 o 
  -4 -17   8      917.98      968.57     44.75 o 
  -3 -17   8      428.38      462.45     43.75 o 
  -2 -17   8      134.21      127.55     39.42 o 
  -1 -17   8      128.28      156.83     38.77 o 
   0 -17   8      233.54      295.52     36.66 o 
   1 -17   8       90.27       58.73     35.83 o 
   2 -17   8      164.53      181.20     40.32 o 
   3 -17   8        3.28       26.08     42.24 o 
   4 -17   8      150.50      154.70     43.38 o 
   5 -17   8       23.22       32.78     46.58 o 
   6 -17   8      521.09      524.66     59.87 o 
   7 -17   8       21.01       28.29     54.92 o 
  -5 -16   8      282.77      280.98     45.58 o 
  -4 -16   8     1098.85     1087.17     41.60 o 
  -3 -16   8       35.41       62.10     38.86 o 
  -2 -16   8      532.56      488.82     39.38 o 
  -1 -16   8      167.12      191.39     35.90 o 
   0 -16   8      107.86      129.08     36.50 o 
   1 -16   8      805.33      797.97     38.57 o 
   2 -16   8        2.43       -4.42     36.10 o 
   3 -16   8     1691.72     1762.39     41.84 o 
   4 -16   8     1116.59     1151.60     43.08 o 
   5 -16   8      162.34      150.41     41.53 o 
   6 -16   8      164.88      162.90     51.02 o 
   7 -16   8      143.89      161.48     58.29 o 
   8 -16   8        0.38       28.32     60.83 o 
  -6 -15   8       33.92       46.77     42.35 o 
  -5 -15   8        1.60       15.40     38.47 o 
  -4 -15   8     2488.90     2399.14     63.38 o 
  -3 -15   8      300.44      374.86     36.80 o 
  -2 -15   8       71.22       83.69     36.94 o 
  -1 -15   8       17.47       31.68     34.03 o 
   0 -15   8      536.05      507.03     33.06 o 
   1 -15   8        2.66       -2.80     35.07 o 
   2 -15   8      348.56      376.03     36.36 o 
   3 -15   8      160.24      154.29     38.35 o 
   4 -15   8      264.69      301.21     40.93 o 
   5 -15   8        0.98       21.45     46.52 o 
   6 -15   8       54.12       59.33     59.82 o 
   7 -15   8       39.95       48.10     51.05 o 
   8 -15   8       41.64       52.79     59.07 o 
  -7 -14   8      482.14      475.60     43.81 o 
  -6 -14   8      106.74       91.13     42.92 o 
  -5 -14   8      338.85      331.19     36.61 o 
  -4 -14   8     1441.47     1474.83     41.46 o 
  -3 -14   8      166.74      201.63     38.96 o 
  -2 -14   8     2057.44     2052.75     39.17 o 
  -1 -14   8      441.64      435.65     35.44 o 
   0 -14   8       52.70       61.44     37.74 o 
   1 -14   8        1.30       11.41     30.68 o 
   2 -14   8     1613.39     1650.37     40.33 o 
   3 -14   8       70.24      135.45     38.96 o 
   4 -14   8      792.78      828.18     41.29 o 
   5 -14   8       41.77       86.14     39.57 o 
   6 -14   8       95.79       96.97     52.19 o 
   7 -14   8      313.41      333.98     55.43 o 
   8 -14   8       39.82       19.08     52.11 o 
   9 -14   8       76.10       39.79     68.04 o 
  -7 -13   8      186.11      189.43     44.06 o 
  -6 -13   8      303.11      308.72     40.41 o 
  -5 -13   8       42.96       65.18     39.50 o 
  -4 -13   8        5.05       31.13     34.56 o 
  -3 -13   8        0.71       49.96     31.90 o 
  -2 -13   8      686.02      569.12     36.15 o 
  -1 -13   8      538.46      515.01     34.64 o 
   0 -13   8     1085.66     1031.58     34.68 o 
   1 -13   8      667.05      631.04     36.65 o 
   2 -13   8      523.42      521.99     36.32 o 
   3 -13   8       71.31       61.20     38.40 o 
   4 -13   8     1765.04     1682.77     40.88 o 
   5 -13   8       10.94       15.03     44.40 o 
   6 -13   8      427.40      397.91     58.26 o 
   7 -13   8      142.72      142.74     56.50 o 
   8 -13   8      168.00      179.71     50.55 o 
   9 -13   8       54.71       54.38     52.29 o 
  10 -13   8       69.91       83.42     57.20 o 
  -8 -12   8      221.05      200.05     44.63 o 
  -7 -12   8      823.11      820.33     44.62 o 
  -6 -12   8       33.90        6.34     38.14 o 
  -5 -12   8      373.12      398.79     37.35 o 
  -4 -12   8      789.54      797.14     37.67 o 
  -3 -12   8      390.60      377.70     34.47 o 
  -2 -12   8        0.46       13.13     31.88 o 
  -1 -12   8     1580.84     1541.19     36.86 o 
   0 -12   8      272.03      293.18     32.94 o 
   1 -12   8      639.37      647.24     33.62 o 
   2 -12   8     1847.38     1769.88     39.44 o 
   3 -12   8      302.65      317.79     39.64 o 
   4 -12   8      175.84      195.54     38.23 o 
   5 -12   8      190.99      209.12     42.00 o 
   6 -12   8        0.79       13.43     49.15 o 
   7 -12   8     1916.41     1861.52     65.28 o 
   8 -12   8      731.08      725.06     62.68 o 
   9 -12   8        7.49       13.33     56.40 o 
  10 -12   8       51.39       88.42     60.11 o 
  -8 -11   8      436.74      443.71     42.71 o 
  -7 -11   8      101.77      104.32     39.21 o 
  -6 -11   8       63.90       49.97     39.26 o 
  -5 -11   8     1543.85     1489.26     39.44 o 
  -4 -11   8        0.14       16.95     32.13 o 
  -3 -11   8     1536.98     1613.22     39.59 o 
  -2 -11   8      230.25      233.13     34.78 o 
  -1 -11   8       57.03       49.60     30.44 o 
   0 -11   8     3475.74     3491.21     40.88 o 
   1 -11   8      748.46      721.71     34.39 o 
   2 -11   8      208.79      203.71     33.05 o 
   3 -11   8       15.39       18.99     33.76 o 
   4 -11   8      903.58      936.84     40.45 o 
   5 -11   8      740.18      806.76     43.59 o 
   6 -11   8        6.83      -10.92     48.31 o 
   7 -11   8      645.42      623.67     47.12 o 
   8 -11   8      196.25      193.21     53.02 o 
   9 -11   8       39.85       51.03     54.16 o 
  10 -11   8      111.44      106.65     59.82 o 
  -8 -10   8       36.36       38.13     40.68 o 
  -7 -10   8      163.65      189.95     36.65 o 
  -6 -10   8      278.21      302.77     38.60 o 
  -5 -10   8     1923.39     1831.96     43.48 o 
  -4 -10   8      304.49      321.23     34.45 o 
  -3 -10   8     1406.18     1470.26     35.30 o 
  -2 -10   8      956.79     1017.89     34.42 o 
  -1 -10   8     1604.41     1540.77     34.62 o 
   0 -10   8     1580.27     1512.17     36.84 o 
   1 -10   8      505.56      511.53     33.84 o 
   2 -10   8     1053.34     1067.29     35.74 o 
   3 -10   8       85.23      102.98     31.03 o 
   4 -10   8      442.74      443.94     36.66 o 
   5 -10   8     1600.73     1615.16     48.55 o 
   6 -10   8      883.77      828.01     46.82 o 
   7 -10   8     2816.77     2813.04     55.14 o 
   8 -10   8     1156.94     1178.95     54.97 o 
   9 -10   8     1135.69     1142.45     58.45 o 
  10 -10   8     1513.14     1562.70     69.20 o 
  11 -10   8       64.53       71.43     61.05 o 
  -9  -9   8       21.14       27.61     45.16 o 
  -8  -9   8      384.37      432.76     40.97 o 
  -7  -9   8     1029.64     1048.34     40.05 o 
  -6  -9   8       39.40       30.28     33.90 o 
  -5  -9   8       17.43       22.94     33.59 o 
  -4  -9   8      289.94      271.28     30.86 o 
  -3  -9   8        2.84       21.83     31.21 o 
  -2  -9   8     2754.16     2581.34     36.02 o 
  -1  -9   8       28.03       97.33     30.76 o 
   0  -9   8     2380.22     2568.36     38.27 o 
   1  -9   8      575.86      624.39     32.28 o 
   2  -9   8       25.12       18.14     31.23 o 
   3  -9   8      467.77      430.29     32.25 o 
   4  -9   8     1589.72     1548.47     39.35 o 
   5  -9   8     4401.17     4301.13     52.79 o 
   6  -9   8       84.21       67.73     46.25 o 
   7  -9   8      488.88      508.20     49.21 o 
   8  -9   8       25.97       23.95     50.55 o 
   9  -9   8      166.15      150.04     48.60 o 
  10  -9   8       16.53       27.93     55.79 o 
  11  -9   8      179.95      232.55     68.27 o 
  -9  -8   8      713.25      704.87     46.26 o 
  -8  -8   8      158.20      190.93     37.97 o 
  -7  -8   8      222.48      214.43     38.97 o 
  -6  -8   8       47.12       38.55     33.26 o 
  -5  -8   8       59.58       69.69     31.56 o 
  -4  -8   8       30.34       45.44     30.73 o 
  -3  -8   8     2600.22     2590.08     38.73 o 
  -2  -8   8     1585.91     1464.43     33.45 o 
  -1  -8   8     3076.41     3186.79     40.30 o 
   0  -8   8    10952.24    10867.56    105.50 o 
   1  -8   8     1677.28     1774.47     38.73 o 
   2  -8   8     3619.42     3491.98     41.46 o 
   3  -8   8       82.39       99.42     32.92 o 
   4  -8   8      687.75      575.08     34.86 o 
   5  -8   8       60.63       71.33     38.91 o 
   6  -8   8      676.99      580.99     53.80 o 
   7  -8   8      468.00      465.32     48.65 o 
   8  -8   8      686.30      665.85     57.31 o 
   9  -8   8      870.27      822.44     55.78 o 
  10  -8   8     1795.26     1806.04     66.82 o 
  11  -8   8      213.86      229.29     66.00 o 
  -9  -7   8      546.46      548.31     47.44 o 
  -8  -7   8      694.12      714.42     40.25 o 
  -7  -7   8     1132.59     1064.87     37.38 o 
  -6  -7   8        3.95       34.51     33.38 o 
  -5  -7   8      321.12      307.13     34.01 o 
  -4  -7   8       38.45       42.04     30.27 o 
  -3  -7   8      661.93      640.31     31.01 o 
  -2  -7   8     1051.67     1154.34     30.84 o 
  -1  -7   8      367.33      531.40     29.67 o 
   0  -7   8      385.16      450.88     30.74 o 
   1  -7   8     1825.43     2140.35     47.51 o 
   2  -7   8      987.54      993.32     34.20 o 
   3  -7   8     5856.28     5947.24     52.23 o 
   4  -7   8     1536.76     1488.78     38.72 o 
   5  -7   8      430.57      416.27     39.20 o 
   6  -7   8      176.10      165.74     45.39 o 
   7  -7   8      117.42      162.86     51.92 o 
   8  -7   8      674.10      707.67     47.45 o 
   9  -7   8        2.86       15.76     50.60 o 
  10  -7   8       48.63       25.64     60.62 o 
  11  -7   8     1817.20     1789.05     72.13 o 
  -9  -6   8       70.01       92.34     43.58 o 
  -8  -6   8      658.94      640.39     41.12 o 
  -7  -6   8      373.71      409.70     36.86 o 
  -6  -6   8       36.19       47.91     33.58 o 
  -5  -6   8     3036.25     3096.74     41.09 o 
  -4  -6   8        2.44       -8.44     31.03 o 
  -3  -6   8     5325.60     5181.31     42.14 o 
  -2  -6   8       88.53       93.97     27.67 o 
  -1  -6   8     6459.68     6457.71     47.59 o 
   0  -6   8     1335.15     1194.24     33.90 o 
   1  -6   8     9649.14    10043.12     64.08 o 
   2  -6   8     3034.14     2962.40     46.32 o 
   3  -6   8      912.89      812.76     36.85 o 
   4  -6   8      770.72      811.72     37.87 o 
   5  -6   8       49.29       81.81     36.68 o 
   6  -6   8      370.97      353.36     45.29 o 
   7  -6   8      700.81      686.84     52.81 o 
   8  -6   8      597.44      610.63     55.47 o 
   9  -6   8       67.95       83.21     55.68 o 
  10  -6   8      981.10      959.78     63.25 o 
  11  -6   8     1590.79     1548.01     71.24 o 
  12  -6   8       48.70       77.29     69.48 o 
  -9  -5   8      364.43      375.59     45.66 o 
  -8  -5   8       88.08       88.04     39.36 o 
  -7  -5   8      145.71      158.18     37.24 o 
  -6  -5   8      144.50      121.63     33.44 o 
  -5  -5   8      642.66      643.36     33.89 o 
  -4  -5   8     7220.88     6887.42     87.35 o 
  -3  -5   8     2034.70     2051.48     36.48 o 
  -2  -5   8      262.93      298.93     32.47 o 
  -1  -5   8      209.58      221.68     34.69 o 
   0  -5   8     3604.77     4157.01     52.29 o 
   1  -5   8     1533.31     1629.86     36.28 o 
   2  -5   8     1518.81     1679.17     36.40 o 
   3  -5   8     1244.88     1136.73     35.56 o 
   4  -5   8     3084.75     2994.43     45.79 o 
   5  -5   8      243.75      271.22     39.66 o 
   6  -5   8     1808.97     1764.05     47.53 o 
   7  -5   8        8.86        5.65     49.30 o 
   8  -5   8      535.07      503.41     53.89 o 
   9  -5   8     2343.82     2209.32     71.29 o 
  10  -5   8        1.59        4.36     63.18 o 
  11  -5   8      144.42      159.96     63.96 o 
  12  -5   8        3.33       25.99     67.28 o 
 -10  -4   8      694.84      687.69     44.73 o 
  -9  -4   8        1.02       31.76     39.63 o 
  -8  -4   8      133.82      168.28     38.87 o 
  -7  -4   8     1542.87     1517.34     38.46 o 
  -6  -4   8       81.63      117.89     34.76 o 
  -5  -4   8      193.95      232.19     32.78 o 
  -4  -4   8        0.43        1.41     31.06 o 
  -3  -4   8      455.24      471.95     34.91 o 
  -2  -4   8       16.93        6.41     26.78 o 
  -1  -4   8     2896.98     2849.56     39.20 o 
   0  -4   8      371.90      569.27     29.80 o 
   1  -4   8     5924.81     5593.62     48.20 o 
   2  -4   8      110.02      119.91     29.79 o 
   3  -4   8     7762.42     7439.15     84.23 o 
   4  -4   8     5832.56     5492.89     74.00 o 
   5  -4   8      744.74      817.04     40.84 o 
   6  -4   8      101.23      109.62     36.78 o 
   7  -4   8      436.78      457.96     44.73 o 
   8  -4   8      340.15      302.52     50.40 o 
   9  -4   8        7.95        3.19     55.05 o 
  10  -4   8        4.02       36.58     67.24 o 
  11  -4   8     1140.56     1189.94     74.15 o 
  12  -4   8       50.93       76.72     95.12 o 
 -10  -3   8      129.81      134.47     43.79 o 
  -9  -3   8       22.58       -1.45     39.42 o 
  -8  -3   8        5.95       14.23     40.79 o 
  -7  -3   8      261.05      258.90     36.91 o 
  -6  -3   8      500.33      474.01     31.36 o 
  -5  -3   8      344.62      299.60     31.21 o 
  -4  -3   8    11781.17    11397.54     67.75 o 
  -3  -3   8     1534.65     1488.15     33.71 o 
  -2  -3   8     1788.70     1887.78     33.87 o 
  -1  -3   8     1565.41     1476.16     31.65 o 
   0  -3   8     5338.54     5842.13     97.12 o 
   1  -3   8      174.61      259.01     28.58 o 
   2  -3   8        0.32       11.30     27.24 o 
   3  -3   8     2782.42     2524.14     42.57 o 
   4  -3   8       85.94       46.46     30.91 o 
   5  -3   8       31.22       68.10     35.35 o 
   6  -3   8      274.82      309.50     38.70 o 
   7  -3   8        6.09       18.32     41.78 o 
   8  -3   8      405.00      384.82     43.45 o 
   9  -3   8      844.53      880.10     57.01 o 
  10  -3   8        7.37       12.75     55.19 o 
  11  -3   8     1086.74     1131.20     61.72 o 
  12  -3   8      295.50      280.94     83.98 o 
 -10  -2   8      883.93      858.58     47.21 o 
  -9  -2   8       19.63       24.83     39.40 o 
  -8  -2   8      172.12      139.27     38.81 o 
  -7  -2   8      260.43      247.96     36.67 o 
  -6  -2   8     1222.21     1315.54     37.40 o 
  -5  -2   8      849.76      753.09     34.14 o 
  -4  -2   8     3822.86     3878.47     42.55 o 
  -3  -2   8       32.91       67.24     28.70 o 
  -2  -2   8       50.79       26.07     28.19 o 
  -1  -2   8      426.04      393.75     28.34 o 
   0  -2   8     3144.07     3025.58     46.53 o 
   1  -2   8      852.37      934.29     30.41 o 
   2  -2   8     1300.32     1252.03     35.25 o 
   3  -2   8      713.75      732.77     33.48 o 
   4  -2   8     8644.50     8671.11     92.33 o 
   5  -2   8      645.02      674.38     38.16 o 
   6  -2   8     2012.41     1934.18     46.56 o 
   7  -2   8      430.81      436.70     43.82 o 
   8  -2   8      680.11      633.86     46.97 o 
   9  -2   8       28.34       23.49     42.55 o 
  10  -2   8      120.47      114.75     56.83 o 
  11  -2   8      590.09      590.83     68.27 o 
  12  -2   8      686.30      732.89     64.53 o 
 -10  -1   8        0.56        6.86     45.17 o 
  -9  -1   8     1741.02     1713.07     44.10 o 
  -8  -1   8      958.87      895.20     41.20 o 
  -7  -1   8     1130.19     1060.62     46.79 o 
  -6  -1   8       69.49       45.48     30.72 o 
  -5  -1   8     4116.19     4067.18     48.42 o 
  -4  -1   8     2603.23     2429.02     38.66 o 
  -3  -1   8        6.53       29.30     25.54 o 
  -2  -1   8     3572.85     3472.06     40.99 o 
  -1  -1   8      273.25      335.60     27.57 o 
   0  -1   8       67.82      147.46     28.14 o 
   1  -1   8      354.52      425.88     29.73 o 
   2  -1   8     7642.86     7445.08     94.11 o 
   3  -1   8       19.92       54.57     27.90 o 
   4  -1   8      866.62      923.95     36.35 o 
   5  -1   8     1478.18     1359.33     40.62 o 
   6  -1   8        6.71       18.05     37.42 o 
   7  -1   8     1736.68     1657.91     47.45 o 
   8  -1   8     1054.66     1099.46     48.05 o 
   9  -1   8      488.72      514.84     46.32 o 
  10  -1   8      407.97      442.43     51.42 o 
  11  -1   8      895.16      914.38     57.60 o 
  12  -1   8       71.20       63.95     58.68 o 
 -10   0   8      187.06      165.88     45.47 o 
  -9   0   8      512.21      523.98     42.76 o 
  -8   0   8      471.86      492.87     39.73 o 
  -7   0   8     1422.02     1460.85     39.72 o 
  -6   0   8      462.63      380.51     52.77 o 
  -5   0   8        3.75      -12.25     35.41 o 
  -4   0   8       96.37       68.49     28.18 o 
  -3   0   8     1006.06     1026.07     30.59 o 
  -2   0   8     2073.23     2340.76     35.55 o 
  -1   0   8     1316.50     1439.48     31.47 o 
   0   0   8    14374.64    15217.80    127.40 o 
   1   0   8     4615.00     4784.88     70.74 o 
   2   0   8     1395.90     1595.13     38.34 o 
   3   0   8     3204.93     3249.66     46.22 o 
   4   0   8     7240.65     6887.94     59.87 o 
   5   0   8      346.29      270.38     37.24 o 
   6   0   8       99.39       71.67     36.09 o 
   7   0   8     1847.53     1678.10     48.05 o 
   8   0   8      119.83       66.85     40.49 o 
   9   0   8        1.52       24.47     45.09 o 
  10   0   8      256.19      247.06     57.23 o 
  11   0   8      366.08      360.55     65.37 o 
  12   0   8      677.61      697.64     64.75 o 
 -10   1   8        1.43        0.90     44.41 o 
  -9   1   8      461.43      465.83     40.54 o 
  -8   1   8        0.60        1.07     38.53 o 
  -7   1   8      458.55      550.96     37.19 o 
  -6   1   8       80.11       94.91     34.08 o 
  -5   1   8     1532.44     1450.84     34.28 o 
  -4   1   8     1737.84     1593.37     45.19 o 
  -3   1   8      281.57      317.65     26.70 o 
  -2   1   8        1.69        2.41     25.43 o 
  -1   1   8     1736.70     1710.72     34.63 o 
   0   1   8    28294.57    29432.49    233.58 o 
   1   1   8      434.37      376.10     27.02 o 
   2   1   8      474.14      463.18     29.14 o 
   3   1   8      430.11      366.21     31.85 o 
   4   1   8        2.98        6.94     33.51 o 
   5   1   8        3.34       70.58     35.99 o 
   6   1   8      219.51      252.28     37.25 o 
   7   1   8     1555.89     1534.22     46.70 o 
   8   1   8     3014.29     3012.99     55.52 o 
   9   1   8      725.59      704.90     52.08 o 
  10   1   8     1792.84     1791.45     58.33 o 
  11   1   8       42.65       45.28     54.45 o 
  12   1   8      138.05      151.97     82.99 o 
 -10   2   8        0.36        3.41     45.08 o 
  -9   2   8        1.21       -0.10     44.06 o 
  -8   2   8      314.17      313.14     39.21 o 
  -7   2   8      676.22      610.22     38.55 o 
  -6   2   8      340.18      357.27     31.89 o 
  -5   2   8      462.40      406.15     30.95 o 
  -4   2   8        5.75       18.93     38.28 o 
  -3   2   8      639.92      560.76     29.03 o 
  -2   2   8     5096.05     5400.94     80.13 o 
  -1   2   8      170.28      261.08     28.92 o 
   0   2   8     4604.76     5356.56     46.51 o 
   1   2   8     4209.89     4524.07     45.12 o 
   2   2   8       33.16       62.45     29.40 o 
   3   2   8      174.41      124.20     32.82 o 
   4   2   8     6932.85     7056.56     72.22 o 
   5   2   8     3164.52     3015.05     50.33 o 
   6   2   8        2.38       -3.45     39.07 o 
   7   2   8     8699.25     8747.48     91.07 o 
   8   2   8      138.03      138.77     55.10 o 
   9   2   8      477.32      517.38     50.52 o 
  10   2   8     1395.51     1430.45     64.41 o 
  11   2   8      108.68      116.15     70.58 o 
  12   2   8      149.22      227.34     95.01 o 
 -10   3   8      383.24      380.62     48.76 o 
  -9   3   8       84.64       78.54     41.15 o 
  -8   3   8      861.71      869.66     39.13 o 
  -7   3   8     1202.74     1203.11     37.91 o 
  -6   3   8      524.51      546.73     35.99 o 
  -5   3   8      206.27      230.31     31.44 o 
  -4   3   8     2673.75     2764.72     49.41 o 
  -3   3   8        3.50       21.54     34.20 o 
  -2   3   8      525.13      541.88     27.85 o 
  -1   3   8      945.59     1016.83     30.14 o 
   0   3   8     9184.25     8898.74    143.42 o 
   1   3   8     2555.61     2609.33     38.93 o 
   2   3   8      882.08      842.71     33.46 o 
   3   3   8     3223.82     3406.70     44.15 o 
   4   3   8       70.32      103.80     34.72 o 
   5   3   8      787.55      996.81     43.79 o 
   6   3   8      188.90      183.94     42.78 o 
   7   3   8      598.52      618.57     48.13 o 
   8   3   8      755.29      782.56     55.39 o 
   9   3   8     1120.42     1097.60     59.20 o 
  10   3   8      280.85      290.97     58.68 o 
  11   3   8      332.09      380.36     65.72 o 
  12   3   8      609.56      628.01     73.25 o 
 -10   4   8       38.12       32.20     43.19 o 
  -9   4   8      467.80      520.55     43.37 o 
  -8   4   8      236.24      290.35     45.37 o 
  -7   4   8      135.79      125.53     37.70 o 
  -6   4   8      167.00      145.51     32.12 o 
  -5   4   8       45.53       43.42     29.82 o 
  -4   4   8      108.10      107.16     27.71 o 
  -3   4   8     1887.47     1698.38     34.67 o 
  -2   4   8     6327.56     5987.56    102.24 o 
  -1   4   8     2567.13     2582.88     42.96 o 
   0   4   8      143.27      262.38     29.09 o 
   1   4   8        9.38       25.87     28.10 o 
   2   4   8      739.09      759.50     33.23 o 
   3   4   8       10.47       39.55     27.80 o 
   4   4   8    16520.12    16392.18    228.03 o 
   5   4   8     2951.49     2704.36     52.85 o 
   6   4   8      805.38      785.14     47.24 o 
   7   4   8     3545.67     3457.94     60.55 o 
   8   4   8     2956.64     2999.46     59.94 o 
   9   4   8      728.32      733.23     52.65 o 
  10   4   8      377.19      441.36     58.83 o 
  11   4   8      312.65      344.57     62.82 o 
  12   4   8       28.53       25.92     66.37 o 
 -10   5   8      280.44      237.13     48.79 o 
  -9   5   8       53.24       48.40     39.99 o 
  -8   5   8      935.18      945.18     51.14 o 
  -7   5   8     1470.34     1463.68     41.25 o 
  -6   5   8      259.14      265.32     34.26 o 
  -5   5   8      709.46      671.47     34.73 o 
  -4   5   8      356.12      377.74     31.26 o 
  -3   5   8     1674.60     1490.09     39.60 o 
  -2   5   8     1211.04     1216.10     33.42 o 
  -1   5   8      177.03      179.62     27.53 o 
   0   5   8     6970.78     6869.91    109.73 o 
   1   5   8      729.46      765.71     31.67 o 
   2   5   8     3731.56     3834.12     52.82 o 
   3   5   8     5254.01     4919.89     64.24 o 
   4   5   8      816.53      983.12     38.85 o 
   5   5   8      598.93      802.26     45.21 o 
   6   5   8     1435.40     1422.58     49.66 o 
   7   5   8      591.93      629.81     47.35 o 
   8   5   8       21.61       62.50     51.81 o 
   9   5   8       26.81       12.49     55.01 o 
  10   5   8      242.51      299.67     58.65 o 
  11   5   8     1324.91     1286.16     67.52 o 
  12   5   8       36.67       87.98     67.36 o 
 -10   6   8      222.51      216.62     42.29 o 
  -9   6   8      446.69      486.84     43.84 o 
  -8   6   8       89.45      122.68     35.76 o 
  -7   6   8       91.86      112.32     37.56 o 
  -6   6   8      734.60      727.91     34.26 o 
  -5   6   8       32.89       33.77     31.50 o 
  -4   6   8     2739.81     2449.96     53.85 o 
  -3   6   8     2845.76     2744.55     49.74 o 
  -2   6   8      755.23      796.68     31.87 o 
  -1   6   8     3217.08     3345.19     71.34 o 
   0   6   8      738.36      674.26     32.73 o 
   1   6   8      706.85      642.48     30.06 o 
   2   6   8     7382.94     7216.61    104.96 o 
   3   6   8      174.48      177.32     34.49 o 
   4   6   8     5344.16     4962.93     53.00 o 
   5   6   8      571.81      592.38     38.34 o 
   6   6   8      937.90      889.39     53.20 o 
   7   6   8      151.57      210.69     49.51 o 
   8   6   8     1037.01     1040.41     56.28 o 
   9   6   8      117.22      129.70     55.42 o 
  10   6   8      126.67      123.90     52.81 o 
  11   6   8      247.19      281.21     56.97 o 
  12   6   8       74.19      113.11     67.22 o 
  -9   7   8       52.92       10.43     49.24 o 
  -8   7   8      104.02      117.63     38.33 o 
  -7   7   8     1655.77     1604.68     44.27 o 
  -6   7   8      789.43      799.66     38.00 o 
  -5   7   8      223.57      204.25     33.18 o 
  -4   7   8      365.04      393.25     32.38 o 
  -3   7   8      256.41      235.22     28.68 o 
  -2   7   8     1126.39     1046.17     33.25 o 
  -1   7   8      122.06      104.20     30.77 o 
   0   7   8    15180.96    15516.61    267.70 o 
   1   7   8       86.69       53.19     27.54 o 
   2   7   8      270.22      257.07     33.40 o 
   3   7   8     2511.13     2139.03     43.20 o 
   4   7   8     2671.64     2701.23     43.42 o 
   5   7   8      323.45      390.67     37.53 o 
   6   7   8     1809.98     1890.47     56.39 o 
   7   7   8      804.15      805.79     48.12 o 
   8   7   8       31.21       33.01     47.34 o 
   9   7   8      254.24      265.36     51.01 o 
  10   7   8      776.91      791.63     55.01 o 
  11   7   8       76.76      131.90     51.97 o 
  12   7   8       78.79       70.12     67.62 o 
  -9   8   8      121.80      105.82     49.59 o 
  -8   8   8        8.77       42.10     41.01 o 
  -7   8   8      174.68      139.81     36.59 o 
  -6   8   8       18.57       50.39     35.91 o 
  -5   8   8       23.87       13.62     34.94 o 
  -4   8   8     2075.71     2051.50     66.96 o 
  -3   8   8     3176.39     3137.37     63.25 o 
  -2   8   8      524.54      604.49     35.21 o 
  -1   8   8     1949.73     1983.39     68.74 o 
   0   8   8       55.06       28.39     27.00 o 
   1   8   8     1548.09     1639.36     33.32 o 
   2   8   8       40.58       62.39     30.82 o 
   3   8   8       17.43       28.92     33.30 o 
   4   8   8      374.10      367.99     36.41 o 
   5   8   8     1288.34     1360.35     43.81 o 
   6   8   8      404.49      443.23     42.31 o 
   7   8   8      329.62      383.79     43.64 o 
   8   8   8      514.11      514.72     55.04 o 
   9   8   8      678.83      696.69     58.69 o 
  10   8   8      391.17      430.27     56.31 o 
  11   8   8     2537.04     2404.52     72.08 o 
  -9   9   8       33.90       26.60     44.62 o 
  -8   9   8      730.41      699.44     40.55 o 
  -7   9   8     1991.38     1958.88     45.74 o 
  -6   9   8      378.81      404.22     35.82 o 
  -5   9   8      549.69      589.93     34.73 o 
  -4   9   8     3882.97     3730.54     68.24 o 
  -3   9   8        2.94       46.91     28.24 o 
  -2   9   8      760.82      606.33     30.25 o 
  -1   9   8      623.80      602.02     29.73 o 
   0   9   8     5309.61     5011.12    118.63 o 
   1   9   8     1337.12     1372.42     35.79 o 
   2   9   8        2.41        3.78     29.77 o 
   3   9   8    10174.53    10298.33    206.35 o 
   4   9   8      769.77      672.65     38.35 o 
   5   9   8      457.31      450.17     37.08 o 
   6   9   8     1448.55     1299.48     50.24 o 
   7   9   8      126.90      124.81     52.41 o 
   8   9   8        5.99       42.66     48.47 o 
   9   9   8      527.50      636.76     59.14 o 
  10   9   8      450.24      467.88     56.50 o 
  11   9   8      123.97      145.60     58.94 o 
  -9  10   8      399.62      432.26     46.24 o 
  -8  10   8        8.98       24.09     39.82 o 
  -7  10   8       62.17       48.76     39.26 o 
  -6  10   8        3.27       19.43     35.13 o 
  -5  10   8       20.80       38.35     35.58 o 
  -4  10   8       87.12      114.38     34.84 o 
  -3  10   8      760.75      638.03     33.37 o 
  -2  10   8       50.05       35.51     30.97 o 
  -1  10   8     2114.79     2082.03     35.84 o 
   0  10   8       17.16        6.25     32.44 o 
   1  10   8     1922.98     1988.34     43.46 o 
   2  10   8       43.49       23.59     29.92 o 
   3  10   8       60.04       93.46     30.87 o 
   4  10   8     2716.40     2744.64     42.39 o 
   5  10   8       57.85       62.35     35.59 o 
   6  10   8        6.57        0.27     45.76 o 
   7  10   8      614.94      603.84     54.83 o 
   8  10   8     1382.27     1398.95     55.37 o 
   9  10   8       37.35       37.71     53.26 o 
  10  10   8      350.09      404.63     58.14 o 
  11  10   8      782.28      887.58     62.39 o 
  -8  11   8      660.37      699.61     47.81 o 
  -7  11   8     2269.13     2259.15     72.14 o 
  -6  11   8        1.19       -5.72     36.02 o 
  -5  11   8      245.00      176.47     33.67 o 
  -4  11   8     2127.74     2074.99     38.69 o 
  -3  11   8      581.77      692.81     35.77 o 
  -2  11   8       46.04       49.52     36.86 o 
  -1  11   8       42.46       67.65     35.99 o 
   0  11   8     2391.68     2401.11     47.91 o 
   1  11   8       41.11       90.78     36.89 o 
   2  11   8      128.59      122.69     34.59 o 
   3  11   8      715.80      736.26     41.33 o 
   4  11   8     1569.81     1550.90     40.33 o 
   5  11   8     2576.22     2594.15     49.75 o 
   6  11   8      146.59      162.64     43.54 o 
   7  11   8      646.23      627.12     55.36 o 
   8  11   8      988.76      871.30     54.05 o 
   9  11   8      163.29      161.45     54.21 o 
  10  11   8      294.58      304.23     58.46 o 
  11  11   8       55.90       87.28     68.20 o 
  -8  12   8       93.87      121.17     42.48 o 
  -7  12   8        4.49       12.43     41.88 o 
  -6  12   8       43.51       59.01     41.43 o 
  -5  12   8      917.87      871.91     39.46 o 
  -4  12   8       27.99       28.83     35.92 o 
  -3  12   8      109.49       89.73     42.44 o 
  -2  12   8       17.24       31.96     33.81 o 
  -1  12   8      513.03      559.78     35.95 o 
   0  12   8     1052.50     1004.17     34.96 o 
   1  12   8     1480.64     1381.68     37.48 o 
   2  12   8        1.43      -10.83     31.42 o 
   3  12   8        6.01       10.39     37.67 o 
   4  12   8     2052.44     2198.69     43.02 o 
   5  12   8       57.56       64.18     38.58 o 
   6  12   8       18.13       31.46     45.55 o 
   7  12   8       86.68       88.81     45.64 o 
   8  12   8      121.29      143.45     51.49 o 
   9  12   8      287.93      299.08     54.97 o 
  10  12   8        8.03       31.90     52.87 o 
  -8  13   8       97.44      109.45     44.12 o 
  -7  13   8      802.04      854.19     42.14 o 
  -6  13   8      145.04      152.09     40.32 o 
  -5  13   8      661.52      694.74     39.69 o 
  -4  13   8     1840.16     1760.41     47.51 o 
  -3  13   8     1426.92     1360.77     42.66 o 
  -2  13   8       19.67       20.85     31.67 o 
  -1  13   8      331.54      309.18     35.57 o 
   0  13   8      184.37      180.32     31.41 o 
   1  13   8      217.52      258.94     30.30 o 
   2  13   8       64.95       69.73     34.10 o 
   3  13   8       99.48       81.54     32.91 o 
   4  13   8      129.98      124.05     41.17 o 
   5  13   8     2889.99     2885.13     60.32 o 
   6  13   8       40.25       13.17     43.36 o 
   7  13   8     3065.84     3016.12     57.47 o 
   8  13   8      421.68      460.53     50.40 o 
   9  13   8      239.70      262.65     52.35 o 
  10  13   8        2.43       17.21     58.52 o 
  -7  14   8      408.28      387.67     45.47 o 
  -6  14   8        0.97        1.72     43.23 o 
  -5  14   8       20.10       22.99     39.16 o 
  -4  14   8      115.82      134.25     43.12 o 
  -3  14   8       29.03       27.05     41.19 o 
  -2  14   8      154.36      158.38     35.96 o 
  -1  14   8       30.96       37.83     31.48 o 
   0  14   8      380.17      412.05     35.00 o 
   1  14   8      484.50      515.30     36.55 o 
   2  14   8       16.52       26.20     31.68 o 
   3  14   8      146.47      138.94     34.28 o 
   4  14   8      684.95      679.38     43.70 o 
   5  14   8       44.44       90.71     40.46 o 
   6  14   8      195.02      166.18     40.45 o 
   7  14   8      422.97      441.09     60.27 o 
   8  14   8        0.23       12.39     61.83 o 
   9  14   8        1.05      -31.27     52.19 o 
  -7  15   8       51.83       42.69     42.79 o 
  -6  15   8       47.72       48.80     40.05 o 
  -5  15   8       90.09       81.07     45.65 o 
  -4  15   8       55.41       66.68     41.09 o 
  -3  15   8     1572.39     1492.56     42.27 o 
  -2  15   8      392.78      472.01     40.44 o 
  -1  15   8      247.41      252.74     32.64 o 
   0  15   8     5071.90     5296.26     51.16 o 
   1  15   8      167.06      174.67     33.25 o 
   2  15   8      470.54      478.86     34.18 o 
   3  15   8      133.16      147.76     34.50 o 
   4  15   8     1227.85     1167.51     40.39 o 
   5  15   8      421.11      363.27     44.98 o 
   6  15   8      799.40      796.56     49.76 o 
   7  15   8     1821.49     1907.80     55.96 o 
   8  15   8      144.86      193.78     56.13 o 
   9  15   8       17.91       38.29     58.65 o 
  -6  16   8      128.29      131.60     44.97 o 
  -5  16   8        0.33       28.37     47.94 o 
  -4  16   8      137.65      158.32     46.49 o 
  -3  16   8       19.09       45.16     37.66 o 
  -2  16   8       14.80       44.55     37.08 o 
  -1  16   8       75.12      152.13     38.56 o 
   0  16   8      167.53      173.23     36.74 o 
   1  16   8      622.21      695.01     37.62 o 
   2  16   8       19.07       72.60     37.10 o 
   3  16   8       27.71       64.42     35.74 o 
   4  16   8      705.56      675.81     40.96 o 
   5  16   8      144.41      184.66     43.54 o 
   6  16   8      119.93      144.27     41.78 o 
   7  16   8      570.28      648.65     56.35 o 
   8  16   8        5.99       45.72     64.46 o 
  -5  17   8       10.36       24.71     49.40 o 
  -4  17   8      398.42      464.68     49.07 o 
  -3  17   8     1675.03     1690.44     41.95 o 
  -2  17   8      299.82      271.56     38.85 o 
  -1  17   8      766.77      785.61     39.56 o 
   0  17   8     3744.64     3576.03     52.77 o 
   1  17   8      519.52      509.76     36.37 o 
   2  17   8      384.51      388.15     37.71 o 
   3  17   8       41.99       72.63     39.05 o 
   4  17   8      845.21      871.27     41.03 o 
   5  17   8       13.81       67.82     47.25 o 
   6  17   8      452.81      452.31     51.84 o 
   7  17   8      202.61      221.17     47.32 o 
  -5  18   8       73.04       74.47     52.60 o 
  -4  18   8       25.78       38.55     43.85 o 
  -3  18   8       64.74       50.53     44.93 o 
  -2  18   8      197.70      245.72     38.39 o 
  -1  18   8       32.34       47.05     41.50 o 
   0  18   8        1.80        9.44     36.70 o 
   1  18   8      433.22      456.23     43.61 o 
   2  18   8       17.42       11.76     38.54 o 
   3  18   8      723.25      765.85     40.89 o 
   4  18   8      586.83      586.30     40.96 o 
   5  18   8      292.23      258.49     42.79 o 
   6  18   8       25.24       26.05     50.32 o 
   7  18   8        2.61        7.12     48.76 o 
  -4  19   8      558.40      599.28     45.36 o 
  -3  19   8     1105.68     1112.09     47.44 o 
  -2  19   8        2.10       11.73     39.44 o 
  -1  19   8      239.53      291.56     39.30 o 
   0  19   8      200.83      252.85     40.52 o 
   1  19   8      447.51      469.61     43.08 o 
   2  19   8       76.68       83.56     40.02 o 
   3  19   8      364.66      363.01     41.19 o 
   4  19   8       55.09       51.47     40.57 o 
   5  19   8       95.74      103.07     42.77 o 
   6  19   8       31.36       59.72     48.88 o 
  -2  20   8      150.49      142.48     39.77 o 
  -1  20   8      192.73      199.17     42.74 o 
   0  20   8      863.94      881.32     44.06 o 
   1  20   8        0.34       31.18     43.42 o 
   2  20   8       18.10       30.14     43.80 o 
   3  20   8      629.68      658.75     46.33 o 
   4  20   8      614.93      659.33     51.44 o 
   0  21   8      285.54      243.33     42.67 o 
   1  21   8      133.58      143.97     41.72 o 
   2  21   8       13.38       -3.24     43.05 o 
  -1 -19   9      111.35       70.56     45.34 o 
   0 -19   9        0.04      -14.40     42.45 o 
   1 -19   9        3.70       44.71     44.51 o 
   2 -19   9      304.56      347.40     43.21 o 
   3 -19   9        9.10       26.27     43.59 o 
   4 -19   9      122.70      142.52     45.66 o 
  -3 -18   9        1.18        8.43     42.68 o 
  -2 -18   9      476.89      519.44     43.50 o 
  -1 -18   9      286.26      327.32     41.56 o 
   0 -18   9        1.51       21.31     42.79 o 
   1 -18   9      472.48      482.85     41.37 o 
   2 -18   9      169.39      182.46     41.29 o 
   3 -18   9      134.41      150.89     42.02 o 
   4 -18   9       21.52       12.31     43.41 o 
   5 -18   9      519.29      516.95     49.72 o 
   6 -18   9       53.50       50.81     52.42 o 
  -4 -17   9        0.24      -10.02     45.49 o 
  -3 -17   9       54.05       99.66     39.65 o 
  -2 -17   9        3.64       21.63     40.08 o 
  -1 -17   9      107.74      146.48     41.69 o 
   0 -17   9        0.06       -5.66     38.65 o 
   1 -17   9      203.96      246.31     39.17 o 
   2 -17   9      925.02      884.60     44.22 o 
   3 -17   9      327.22      394.01     43.12 o 
   4 -17   9     1493.26     1522.61     48.66 o 
   5 -17   9      996.83      984.78     49.69 o 
   6 -17   9       28.85       26.14     53.97 o 
   7 -17   9       56.18       69.55     56.58 o 
  -5 -16   9        0.80       23.99     41.40 o 
  -4 -16   9        1.22       -4.66     43.55 o 
  -3 -16   9      191.55      192.10     40.30 o 
  -2 -16   9      422.08      446.77     40.04 o 
  -1 -16   9       15.00       15.84     35.80 o 
   0 -16   9        3.63       22.32     38.89 o 
   1 -16   9        6.96       19.93     35.00 o 
   2 -16   9      460.45      525.68     40.40 o 
   3 -16   9     1250.69     1210.81     42.45 o 
   4 -16   9      275.82      277.91     43.28 o 
   5 -16   9      150.97      149.92     45.52 o 
   6 -16   9        0.11       -0.98     55.58 o 
   7 -16   9       20.12        1.41     58.19 o 
  -5 -15   9     1682.92     1657.57     58.98 o 
  -4 -15   9        0.97       21.81     36.17 o 
  -3 -15   9     1671.27     1767.85     41.19 o 
  -2 -15   9      117.82      131.63     34.52 o 
  -1 -15   9      131.39      155.75     35.03 o 
   0 -15   9        5.20       26.40     35.72 o 
   1 -15   9       25.48       22.54     35.82 o 
   2 -15   9      947.24      949.43     40.20 o 
   3 -15   9        2.07       45.42     37.82 o 
   4 -15   9       76.62       97.19     39.33 o 
   5 -15   9      912.27      984.84     47.04 o 
   6 -15   9       10.60       87.54     59.73 o 
   7 -15   9       15.25        4.21     56.22 o 
   8 -15   9       62.70       94.24     54.54 o 
  -6 -14   9      140.36      134.40     42.31 o 
  -5 -14   9      184.48      189.17     38.48 o 
  -4 -14   9       13.23       14.57     39.15 o 
  -3 -14   9       11.00       39.09     35.52 o 
  -2 -14   9        6.10       12.41     36.56 o 
  -1 -14   9        1.39       23.11     37.45 o 
   0 -14   9        0.28       23.23     34.55 o 
   1 -14   9        9.81       35.40     34.49 o 
   2 -14   9      652.19      685.40     40.78 o 
   3 -14   9      772.30      803.28     39.36 o 
   4 -14   9      221.15      195.55     40.32 o 
   5 -14   9     1168.95     1109.58     46.28 o 
   6 -14   9      181.76      197.80     48.61 o 
   7 -14   9      166.04      125.14     61.48 o 
   8 -14   9        5.91      -36.67     63.60 o 
   9 -14   9       12.08       15.02     59.55 o 
  -7 -13   9       88.90       75.28     44.90 o 
  -6 -13   9     1402.55     1508.19     42.97 o 
  -5 -13   9       29.71       26.57     35.42 o 
  -4 -13   9      137.81      145.93     35.23 o 
  -3 -13   9     1341.12     1241.26     39.31 o 
  -2 -13   9     2129.18     2046.04     40.81 o 
  -1 -13   9        3.15       46.08     35.66 o 
   0 -13   9        0.50       19.42     37.28 o 
   1 -13   9      168.84      139.95     33.69 o 
   2 -13   9        4.73        8.10     34.68 o 
   3 -13   9     2403.54     2289.58     40.39 o 
   4 -13   9      198.33      168.67     38.61 o 
   5 -13   9       65.79       52.90     39.51 o 
   6 -13   9     1048.42     1011.28     50.56 o 
   7 -13   9      354.27      364.68     54.56 o 
   8 -13   9      408.84      395.99     57.36 o 
   9 -13   9      241.33      249.55     66.45 o 
  -7 -12   9      109.28      105.34     41.63 o 
  -6 -12   9      440.10      466.18     40.18 o 
  -5 -12   9     1372.52     1369.20     42.90 o 
  -4 -12   9     1329.11     1269.63     37.58 o 
  -3 -12   9      171.65      173.00     35.29 o 
  -2 -12   9      123.86      137.48     33.13 o 
  -1 -12   9      507.70      499.65     34.88 o 
   0 -12   9        0.34       13.19     32.80 o 
   1 -12   9      699.19      691.89     38.50 o 
   2 -12   9      865.71      786.67     36.68 o 
   3 -12   9       10.54       -1.27     34.77 o 
   4 -12   9       12.79       33.06     34.90 o 
   5 -12   9      506.55      527.43     42.91 o 
   6 -12   9     2120.23     2140.95     56.61 o 
   7 -12   9       62.76       81.00     47.60 o 
   8 -12   9        3.29       27.43     49.37 o 
   9 -12   9        0.08      -65.96     57.08 o 
  10 -12   9       61.34       73.47     68.54 o 
  -8 -11   9      191.74      186.27     45.96 o 
  -7 -11   9       40.48       72.88     38.56 o 
  -6 -11   9      998.77      976.91     42.45 o 
  -5 -11   9      245.77      235.78     41.05 o 
  -4 -11   9       49.17       57.99     33.44 o 
  -3 -11   9       10.10       14.96     30.70 o 
  -2 -11   9     1672.42     1671.95     36.11 o 
  -1 -11   9     2585.09     2516.60     41.89 o 
   0 -11   9        0.07       -3.62     31.48 o 
   1 -11   9      747.56      775.47     31.56 o 
   2 -11   9     2477.86     2497.48     39.26 o 
   3 -11   9      497.08      471.82     34.38 o 
   4 -11   9       87.02       96.52     35.30 o 
   5 -11   9      752.33      794.23     40.63 o 
   6 -11   9      759.83      796.57     62.04 o 
   7 -11   9      237.71      268.19     46.38 o 
   8 -11   9     3211.06     3070.47     68.55 o 
   9 -11   9      683.39      730.04     57.44 o 
  10 -11   9        2.60      -15.23     65.80 o 
  -8 -10   9       94.33       78.28     44.62 o 
  -7 -10   9      249.96      226.55     36.18 o 
  -6 -10   9       96.34       97.25     39.36 o 
  -5 -10   9      967.83      995.64     39.56 o 
  -4 -10   9     1450.91     1487.01     36.56 o 
  -3 -10   9     1959.43     1851.09     38.59 o 
  -2 -10   9      992.78     1018.43     33.73 o 
  -1 -10   9      106.06      143.12     31.61 o 
   0 -10   9        1.31        5.18     34.84 o 
   1 -10   9       55.14       72.56     29.45 o 
   2 -10   9      251.19      231.36     34.89 o 
   3 -10   9      619.11      558.61     34.23 o 
   4 -10   9      741.94      701.34     37.92 o 
   5 -10   9      641.53      606.87     44.50 o 
   6 -10   9     4483.29     4302.04     59.83 o 
   7 -10   9      151.00      180.74     45.59 o 
   8 -10   9      830.53      812.13     55.48 o 
   9 -10   9       96.95       85.10     55.29 o 
  10 -10   9        3.52       23.06     64.17 o 
  11 -10   9       77.93       84.68     69.55 o 
  -8  -9   9      551.74      541.06     41.94 o 
  -7  -9   9        0.02       30.46     38.30 o 
  -6  -9   9      525.28      521.82     37.26 o 
  -5  -9   9       64.11       67.66     34.97 o 
  -4  -9   9      432.22      495.08     34.70 o 
  -3  -9   9       98.35       69.62     31.14 o 
  -2  -9   9     1258.05     1274.08     36.09 o 
  -1  -9   9     2588.34     2491.11     37.06 o 
   0  -9   9       10.34       22.20     30.31 o 
   1  -9   9     4073.00     3828.16     44.71 o 
   2  -9   9     2082.48     1961.64     38.38 o 
   3  -9   9       87.01       71.40     31.21 o 
   4  -9   9       12.14       13.37     34.51 o 
   5  -9   9     2585.90     2414.85     45.38 o 
   6  -9   9       19.98       10.96     46.74 o 
   7  -9   9        2.43       13.86     52.91 o 
   8  -9   9     2163.04     2153.85     62.87 o 
   9  -9   9     1909.29     1838.97     55.91 o 
  10  -9   9       62.73       96.84     55.97 o 
  11  -9   9      119.00      133.63     67.72 o 
  -8  -8   9      103.78       96.92     42.59 o 
  -7  -8   9      264.17      243.14     38.41 o 
  -6  -8   9      936.41      896.07     36.12 o 
  -5  -8   9     2574.65     2527.05     42.27 o 
  -4  -8   9     2276.71     2351.08     40.55 o 
  -3  -8   9     2260.93     2216.57     39.88 o 
  -2  -8   9      510.25      529.09     31.14 o 
  -1  -8   9     2199.16     2146.01     38.76 o 
   0  -8   9        8.44        8.69     28.73 o 
   1  -8   9       47.87      133.97     29.01 o 
   2  -8   9      877.72      833.11     34.30 o 
   3  -8   9      322.20      318.53     36.49 o 
   4  -8   9      125.51      136.89     34.25 o 
   5  -8   9     2314.48     2164.05     46.06 o 
   6  -8   9     1255.10     1317.53     46.64 o 
   7  -8   9      257.40      295.78     48.34 o 
   8  -8   9     1727.04     1797.92     62.20 o 
   9  -8   9      707.61      762.69     56.00 o 
  10  -8   9       99.71      121.59     61.86 o 
  11  -8   9      186.83      193.35     65.98 o 
  -9  -7   9      464.10      430.68     43.29 o 
  -8  -7   9     1030.82     1132.68     47.41 o 
  -7  -7   9      295.63      362.63     37.60 o 
  -6  -7   9      356.08      362.27     34.61 o 
  -5  -7   9      633.53      606.65     33.47 o 
  -4  -7   9     5137.90     5168.18     63.12 o 
  -3  -7   9       48.42       64.56     29.76 o 
  -2  -7   9     1197.05     1170.79     32.59 o 
  -1  -7   9     4334.97     4312.18     40.67 o 
   0  -7   9        1.27       17.98     29.42 o 
   1  -7   9     7903.82     7802.44     53.68 o 
   2  -7   9     3502.56     3502.30     42.56 o 
   3  -7   9      553.96      601.88     31.79 o 
   4  -7   9      195.82      197.17     37.82 o 
   5  -7   9      194.17      201.63     37.02 o 
   6  -7   9       11.22       16.11     40.02 o 
   7  -7   9        0.37       11.23     45.84 o 
   8  -7   9      183.12      258.83     55.21 o 
   9  -7   9     2198.14     2086.61     65.82 o 
  10  -7   9      624.93      596.17     62.78 o 
  11  -7   9        1.30       12.05     65.64 o 
  -9  -6   9       13.49       12.88     43.91 o 
  -8  -6   9      262.83      229.24     41.42 o 
  -7  -6   9      167.24      206.48     36.73 o 
  -6  -6   9     1168.60     1164.92     37.84 o 
  -5  -6   9     1294.04     1236.08     35.18 o 
  -4  -6   9     1114.44     1150.03     35.42 o 
  -3  -6   9       14.34       16.88     34.57 o 
  -2  -6   9     2755.80     2684.05     38.84 o 
  -1  -6   9     1438.76     1330.63     33.66 o 
   0  -6   9        3.32       12.20     31.94 o 
   1  -6   9      833.95      892.71     36.31 o 
   2  -6   9      363.37      362.40     30.17 o 
   3  -6   9      897.17     1004.64     33.71 o 
   4  -6   9      325.85      272.18     34.12 o 
   5  -6   9     5835.65     5667.39     60.88 o 
   6  -6   9     1861.02     1971.87     45.77 o 
   7  -6   9      207.11      188.12     51.70 o 
   8  -6   9      496.67      436.34     54.28 o 
   9  -6   9     1381.55     1223.44     61.59 o 
  10  -6   9      899.05      848.49     67.71 o 
  11  -6   9       84.06      137.83     65.92 o 
  12  -6   9       15.27       -0.86     74.11 o 
  -9  -5   9      735.01      738.44     54.33 o 
  -8  -5   9      519.43      509.01     37.67 o 
  -7  -5   9      150.50      159.79     36.47 o 
  -6  -5   9      882.30      806.42     36.18 o 
  -5  -5   9      612.27      703.43     33.26 o 
  -4  -5   9     4193.54     4122.88     40.99 o 
  -3  -5   9      165.35      168.96     28.38 o 
  -2  -5   9     2349.11     2419.06     41.60 o 
  -1  -5   9      275.23      253.68     27.76 o 
   0  -5   9        0.02       -4.24     26.92 o 
   1  -5   9      639.89      567.88     30.47 o 
   2  -5   9     5494.65     5270.77     46.60 o 
   3  -5   9     1460.18     1398.73     38.30 o 
   4  -5   9      262.67      263.73     36.38 o 
   5  -5   9      696.81      626.93     37.10 o 
   6  -5   9      674.54      696.69     43.44 o 
   7  -5   9      222.27      240.86     46.66 o 
   8  -5   9        4.66       20.44     50.77 o 
   9  -5   9        4.81       43.04     55.14 o 
  10  -5   9      787.38      833.24     67.49 o 
  11  -5   9       18.11        4.26     63.97 o 
  12  -5   9      405.11      450.11     74.81 o 
  -9  -4   9       11.54       41.91     52.07 o 
  -8  -4   9      192.21      217.36     38.13 o 
  -7  -4   9       14.31       16.91     34.08 o 
  -6  -4   9       83.11       66.47     31.90 o 
  -5  -4   9     5952.99     6192.25     88.53 o 
  -4  -4   9     1384.41     1352.19     37.05 o 
  -3  -4   9     5563.41     5512.36     50.88 o 
  -2  -4   9     2702.06     2598.54     37.02 o 
  -1  -4   9       47.90       71.70     26.90 o 
   0  -4   9        1.07        9.80     26.56 o 
   1  -4   9       81.88      136.67     28.87 o 
   2  -4   9      144.40      169.29     26.50 o 
   3  -4   9      443.43      560.38     32.91 o 
   4  -4   9      820.73      873.23     35.52 o 
   5  -4   9      754.22      782.05     40.34 o 
   6  -4   9      245.31      240.30     40.41 o 
   7  -4   9       32.93       27.21     41.29 o 
   8  -4   9      733.40      643.53     47.89 o 
   9  -4   9      330.45      324.77     56.53 o 
  10  -4   9     1589.90     1595.40     70.50 o 
  11  -4   9      817.16      816.90     68.79 o 
  12  -4   9      798.25      811.29     72.45 o 
  -9  -3   9       70.41       67.46     40.96 o 
  -8  -3   9      771.68      758.41     46.79 o 
  -7  -3   9      206.38      244.88     34.51 o 
  -6  -3   9      896.05     1014.53     38.14 o 
  -5  -3   9      168.48      142.69     32.48 o 
  -4  -3   9       24.20       -9.25     37.53 o 
  -3  -3   9     2714.62     2382.84     35.79 o 
  -2  -3   9       12.30       25.08     26.18 o 
  -1  -3   9       87.24      210.86     27.68 o 
   0  -3   9       58.40       88.62     27.95 o 
   1  -3   9      130.43      267.58     28.98 o 
   2  -3   9     9225.94     9457.50    135.26 o 
   3  -3   9      635.79      629.03     32.56 o 
   4  -3   9     3004.34     3024.45     45.16 o 
   5  -3   9     3271.72     3176.87     48.56 o 
   6  -3   9       59.65       70.55     37.24 o 
   7  -3   9      866.41      872.89     44.15 o 
   8  -3   9        0.24       19.95     42.03 o 
   9  -3   9        0.98        4.34     45.26 o 
  10  -3   9      143.04      149.59     49.93 o 
  11  -3   9        7.77       15.39     61.09 o 
  12  -3   9        5.10       37.16     88.38 o 
  -9  -2   9      155.98      206.36     42.82 o 
  -8  -2   9      187.13      185.57     42.20 o 
  -7  -2   9       61.51       71.16     33.71 o 
  -6  -2   9      291.91      329.47     34.46 o 
  -5  -2   9      327.96      349.27     35.09 o 
  -4  -2   9     1356.78     1433.29     36.49 o 
  -3  -2   9     1438.78     1280.05     33.51 o 
  -2  -2   9     3846.46     3657.55     68.83 o 
  -1  -2   9      238.00      199.54     27.51 o 
   0  -2   9        2.27       -8.54     27.80 o 
   1  -2   9     1108.59     1053.77     33.60 o 
   2  -2   9      658.58      518.32     30.27 o 
   3  -2   9     3360.07     3076.41     45.00 o 
   4  -2   9      441.89      458.87     34.31 o 
   5  -2   9        1.26       25.08     35.56 o 
   6  -2   9       79.78       67.34     37.59 o 
   7  -2   9      346.68      372.40     39.71 o 
   8  -2   9        7.31       17.19     44.29 o 
   9  -2   9       91.89      136.62     46.79 o 
  10  -2   9     2761.46     2819.96     63.42 o 
  11  -2   9      119.38      129.93     55.64 o 
  12  -2   9     1051.12     1095.07     71.02 o 
 -10  -1   9       54.18       57.42     43.94 o 
  -9  -1   9     1059.74     1066.36     43.29 o 
  -8  -1   9      420.06      488.66     40.21 o 
  -7  -1   9      732.81      857.06     40.98 o 
  -6  -1   9      282.20      289.89     34.47 o 
  -5  -1   9     1149.48     1079.97     37.69 o 
  -4  -1   9      205.94      224.26     29.85 o 
  -3  -1   9     2086.13     2070.23     36.78 o 
  -2  -1   9     1266.58     1181.15     29.97 o 
  -1  -1   9     3344.77     3846.68     41.67 o 
   0  -1   9        1.00       10.52     25.96 o 
   1  -1   9     8095.11     8734.22    135.59 o 
   2  -1   9      565.85      478.86     30.47 o 
   3  -1   9      321.58      231.91     30.76 o 
   4  -1   9     1364.22     1581.33     39.70 o 
   5  -1   9    13872.06    13847.54    135.36 o 
   6  -1   9     7968.37     7614.18     64.31 o 
   7  -1   9      313.87      296.83     41.60 o 
   8  -1   9      508.80      435.67     44.36 o 
   9  -1   9       83.76       77.67     44.00 o 
  10  -1   9       21.54       12.75     49.14 o 
  11  -1   9       67.03       79.95     75.67 o 
  12  -1   9        1.37       15.75     61.87 o 
 -10   0   9      973.40     1019.08     48.80 o 
  -9   0   9       29.62       51.50     40.41 o 
  -8   0   9        7.38       33.79     39.74 o 
  -7   0   9       11.58       16.79     35.16 o 
  -6   0   9     1803.82     1771.95     45.51 o 
  -5   0   9        5.97        7.92     31.63 o 
  -4   0   9     2430.09     2221.11     36.73 o 
  -3   0   9       99.16       90.78     28.07 o 
  -2   0   9     2999.35     2918.62     36.86 o 
  -1   0   9     3492.26     3503.12     40.21 o 
   0   0   9        0.33      -10.58     27.03 o 
   1   0   9     1422.92     1459.39     36.44 o 
   2   0   9      973.95      970.28     34.09 o 
   3   0   9     1570.08     1662.51     37.78 o 
   4   0   9      575.42      544.06     34.50 o 
   5   0   9      549.00      543.78     37.79 o 
   6   0   9       57.30       99.01     36.68 o 
   7   0   9      936.03      922.17     43.13 o 
   8   0   9      433.96      411.70     45.14 o 
   9   0   9      673.48      678.98     48.38 o 
  10   0   9      445.28      476.12     51.62 o 
  11   0   9      357.18      335.76     56.29 o 
  12   0   9      157.09      188.00     76.55 o 
 -10   1   9        5.30       14.59     45.88 o 
  -9   1   9        3.96       11.18     42.42 o 
  -8   1   9      676.22      687.93     41.26 o 
  -7   1   9       88.62      108.37     39.02 o 
  -6   1   9     3979.67     3953.72     84.82 o 
  -5   1   9      379.04      434.72     34.46 o 
  -4   1   9       17.12       15.77     29.66 o 
  -3   1   9        3.68       -6.38     26.26 o 
  -2   1   9     4475.49     4284.03     41.26 o 
  -1   1   9     2242.50     2358.55     37.91 o 
   0   1   9        0.00       11.10     28.00 o 
   1   1   9      359.97      449.17     28.95 o 
   2   1   9     2941.57     3171.80     42.83 o 
   3   1   9      514.23      560.14     34.29 o 
   4   1   9     1648.37     1703.86     39.23 o 
   5   1   9     4189.02     4209.40     52.79 o 
   6   1   9     4410.16     4070.99     54.37 o 
   7   1   9     3106.86     3210.55     53.43 o 
   8   1   9     2089.08     2045.95     51.71 o 
   9   1   9      312.38      372.28     46.85 o 
  10   1   9        0.23       11.81     48.40 o 
  11   1   9      405.85      484.51     61.95 o 
  12   1   9        3.28       25.09    111.11 o 
 -10   2   9      123.01      109.22     43.92 o 
  -9   2   9      924.17      957.86     40.71 o 
  -8   2   9        1.41       40.91     35.33 o 
  -7   2   9      221.08      270.47     46.26 o 
  -6   2   9       32.96       32.75     31.85 o 
  -5   2   9       44.70       13.55     37.95 o 
  -4   2   9       21.10       16.08     30.36 o 
  -3   2   9     1324.98     1443.14     32.43 o 
  -2   2   9      324.60      294.15     29.29 o 
  -1   2   9     1115.19      975.49     29.86 o 
   0   2   9       28.03       52.90     26.77 o 
   1   2   9     2937.81     2655.43     39.06 o 
   2   2   9       43.03       35.26     29.85 o 
   3   2   9     1147.44     1260.36     34.32 o 
   4   2   9     2395.50     2612.36     44.18 o 
   5   2   9     3456.24     3498.65     50.75 o 
   6   2   9     1277.00     1323.32     44.44 o 
   7   2   9       27.25       39.72     42.33 o 
   8   2   9      130.85      143.21     50.58 o 
   9   2   9      896.17      981.74     53.99 o 
  10   2   9       59.51       36.74     57.83 o 
  11   2   9       82.24      101.60     71.34 o 
  12   2   9       37.24       47.65     67.27 o 
 -10   3   9      185.19      194.95     47.05 o 
  -9   3   9       62.24       52.67     45.60 o 
  -8   3   9      186.49      195.00     46.13 o 
  -7   3   9       42.71       93.42     37.40 o 
  -6   3   9      794.29      841.88     33.66 o 
  -5   3   9      344.52      361.00     30.22 o 
  -4   3   9     1023.48      951.42     39.43 o 
  -3   3   9        5.47       15.64     27.95 o 
  -2   3   9     7561.91     7619.37    178.36 o 
  -1   3   9     9619.81     9204.57    186.28 o 
   0   3   9        4.74        8.88     26.54 o 
   1   3   9     8880.96     9004.71     87.08 o 
   2   3   9      888.95     1051.14     33.31 o 
   3   3   9     1258.71     1228.68     35.78 o 
   4   3   9      106.31      125.05     30.08 o 
   5   3   9     5599.69     5679.70     59.30 o 
   6   3   9     7587.36     7183.98     67.38 o 
   7   3   9      681.03      680.76     48.23 o 
   8   3   9     1349.59     1406.32     58.83 o 
   9   3   9     1662.48     1738.00     63.08 o 
  10   3   9      181.07      200.15     59.02 o 
  11   3   9      119.17      156.09     61.42 o 
  12   3   9      556.20      586.73     69.28 o 
  -9   4   9     1526.90     1497.39     52.85 o 
  -8   4   9      514.16      549.35     47.45 o 
  -7   4   9      681.49      627.79     37.36 o 
  -6   4   9     3608.84     3347.19     43.14 o 
  -5   4   9       69.78       94.66     30.94 o 
  -4   4   9       25.82       25.43     30.94 o 
  -3   4   9      654.21      591.54     33.68 o 
  -2   4   9     1475.00     1502.65     40.42 o 
  -1   4   9      460.10      556.31     28.61 o 
   0   4   9        6.20        4.01     27.91 o 
   1   4   9     1442.35     1356.20     34.03 o 
   2   4   9    10519.86     9944.43    127.61 o 
   3   4   9     1471.51     1663.59     37.03 o 
   4   4   9     6012.84     6136.40     78.11 o 
   5   4   9     1258.69     1213.53     41.39 o 
   6   4   9     3885.63     3973.12     62.34 o 
   7   4   9      522.52      488.14     52.10 o 
   8   4   9        7.12        7.19     52.95 o 
   9   4   9       32.05       73.17     54.84 o 
  10   4   9      169.46      185.10     58.17 o 
  11   4   9      121.13      118.84     61.79 o 
  12   4   9      425.84      457.64     69.14 o 
  -9   5   9     1792.47     1647.34     44.46 o 
  -8   5   9     1249.98     1205.88     44.46 o 
  -7   5   9      202.37      170.67     38.57 o 
  -6   5   9      101.58      121.56     36.17 o 
  -5   5   9       99.54       70.10     32.31 o 
  -4   5   9     1880.65     1890.91     39.53 o 
  -3   5   9        4.72       12.55     28.79 o 
  -2   5   9     8468.59     8641.89    197.68 o 
  -1   5   9     3757.88     3388.42     80.04 o 
   0   5   9        2.72        4.22     29.85 o 
   1   5   9     3205.82     2900.70     58.17 o 
   2   5   9     2978.66     3241.40     47.91 o 
   3   5   9        0.61       98.43     32.31 o 
   4   5   9      237.16      175.87     37.11 o 
   5   5   9     6786.90     6818.54     67.50 o 
   6   5   9     1107.62     1197.30     48.78 o 
   7   5   9      239.04      242.45     45.30 o 
   8   5   9      174.86      228.39     52.81 o 
   9   5   9     2152.32     2084.76     63.58 o 
  10   5   9      122.90      141.03     57.80 o 
  11   5   9        0.87       18.52     62.27 o 
  12   5   9       17.35       57.86     67.84 o 
  -9   6   9      332.12      372.25     47.58 o 
  -8   6   9       73.20       99.63     38.72 o 
  -7   6   9        8.68       24.05     34.98 o 
  -6   6   9      284.18      252.97     37.02 o 
  -5   6   9     1295.13     1359.94     36.97 o 
  -4   6   9      158.76      141.62     32.20 o 
  -3   6   9       85.32      154.07     31.31 o 
  -2   6   9        0.77       23.95     31.05 o 
  -1   6   9      522.68      591.33     28.66 o 
   0   6   9       25.94       23.42     29.13 o 
   1   6   9      527.74      552.42     29.83 o 
   2   6   9    10200.55     9888.42    107.41 o 
   3   6   9      366.94      353.79     31.82 o 
   4   6   9     1382.75     1343.23     42.22 o 
   5   6   9     1044.95      989.07     38.83 o 
   6   6   9      496.44      514.47     50.85 o 
   7   6   9        2.47       -7.04     45.01 o 
   8   6   9      194.19      203.87     53.36 o 
   9   6   9      509.05      516.60     51.75 o 
  10   6   9       85.82      125.13     59.31 o 
  11   6   9       64.12       77.49     63.39 o 
  12   6   9      202.75      223.10     69.25 o 
  -9   7   9      182.80      158.95     50.60 o 
  -8   7   9      970.37      975.14     43.67 o 
  -7   7   9       74.91       62.01     36.65 o 
  -6   7   9      296.00      255.35     39.45 o 
  -5   7   9     2118.84     2119.26     48.77 o 
  -4   7   9     1425.92     1396.54     35.00 o 
  -3   7   9     3119.40     3106.52     67.23 o 
  -2   7   9     6860.59     6647.06    168.51 o 
  -1   7   9       54.76       48.73     29.12 o 
   0   7   9        1.76       25.83     29.19 o 
   1   7   9      191.59      199.80     29.71 o 
   2   7   9     5380.38     5296.56     79.34 o 
   3   7   9        0.48       61.11     32.48 o 
   4   7   9      365.69      417.69     35.17 o 
   5   7   9      685.03      696.30     41.08 o 
   6   7   9       48.83       39.24     45.59 o 
   7   7   9       50.14       49.73     46.02 o 
   8   7   9     1000.37     1053.40     52.01 o 
   9   7   9     1113.47     1198.77     54.90 o 
  10   7   9     2339.99     2393.53     63.09 o 
  11   7   9       56.04       82.35     51.48 o 
  12   7   9      299.80      368.24     69.34 o 
  -9   8   9      376.36      336.09     51.96 o 
  -8   8   9       95.61      100.27     42.01 o 
  -7   8   9      136.47      129.98     37.55 o 
  -6   8   9     1045.38     1150.60     38.49 o 
  -5   8   9     6699.96     6538.70    144.19 o 
  -4   8   9      479.94      541.40     32.39 o 
  -3   8   9     1556.90     1463.09     34.41 o 
  -2   8   9     1055.86     1063.48     32.82 o 
  -1   8   9     1533.94     1493.08     39.23 o 
   0   8   9       22.87       14.79     28.28 o 
   1   8   9     2380.52     2452.56     41.46 o 
   2   8   9      311.82      261.36     30.56 o 
   3   8   9        2.34       15.25     31.57 o 
   4   8   9     2386.95     2325.48     43.49 o 
   5   8   9     2827.55     2436.31     46.80 o 
   6   8   9      110.02      135.77     45.72 o 
   7   8   9       11.28       13.76     46.00 o 
   8   8   9        2.71       46.22     54.31 o 
   9   8   9       82.91       34.12     57.71 o 
  10   8   9     1083.03     1102.97     59.81 o 
  11   8   9      191.74      221.55     65.03 o 
  -9   9   9      175.25      173.34     46.04 o 
  -8   9   9        6.52       21.25     42.13 o 
  -7   9   9        6.28       36.78     39.85 o 
  -6   9   9       10.17       32.90     39.61 o 
  -5   9   9      190.18      213.76     36.23 o 
  -4   9   9     1021.88      956.61     35.64 o 
  -3   9   9     1187.22     1074.65     41.60 o 
  -2   9   9      734.25      701.68     33.28 o 
  -1   9   9      550.57      575.60     36.34 o 
   0   9   9       28.78       28.32     30.18 o 
   1   9   9       98.31      103.19     31.69 o 
   2   9   9     6222.72     6228.00     99.74 o 
   3   9   9     3392.37     3470.14     44.93 o 
   4   9   9      371.23      365.74     34.02 o 
   5   9   9      830.29      903.68     41.26 o 
   6   9   9       68.88       43.78     45.47 o 
   7   9   9       94.77      121.75     48.17 o 
   8   9   9       10.37       37.94     49.08 o 
   9   9   9     1152.61     1128.67     80.69 o 
  10   9   9     3235.24     3249.30     62.21 o 
  11   9   9       94.97      105.07     59.02 o 
  -8  10   9      190.44      188.96     41.57 o 
  -7  10   9       48.79       72.89     40.07 o 
  -6  10   9     1359.41     1260.21     44.24 o 
  -5  10   9     2508.34     2433.95     38.71 o 
  -4  10   9      535.10      626.43     34.70 o 
  -3  10   9     1015.60     1071.07     33.92 o 
  -2  10   9       72.41       80.23     31.78 o 
  -1  10   9     1053.61     1109.19     34.56 o 
   0  10   9        0.02        9.44     29.02 o 
   1  10   9     1779.00     1679.05     58.21 o 
   2  10   9      361.54      343.89     31.72 o 
   3  10   9        1.93       22.13     34.85 o 
   4  10   9     3118.79     3261.65     54.69 o 
   5  10   9      953.01     1069.35     41.94 o 
   6  10   9      792.67      822.11     49.92 o 
   7  10   9      396.71      361.04     53.66 o 
   8  10   9        1.42      -10.70     48.87 o 
   9  10   9       17.20       29.09     48.43 o 
  10  10   9      719.56      793.60     54.20 o 
  11  10   9        0.07        2.58     55.30 o 
  -8  11   9      199.90      189.92     42.45 o 
  -7  11   9       13.00       21.17     41.15 o 
  -6  11   9      224.95      217.86     37.40 o 
  -5  11   9      194.52      193.42     33.95 o 
  -4  11   9       98.15       56.54     35.57 o 
  -3  11   9      248.68      248.98     32.10 o 
  -2  11   9       82.66       80.61     30.33 o 
  -1  11   9     1462.27     1275.43     36.79 o 
   0  11   9        0.86       19.04     28.49 o 
   1  11   9     1487.52     1365.87     36.85 o 
   2  11   9     1417.58     1390.12     36.03 o 
   3  11   9     5565.78     5383.03    100.07 o 
   4  11   9      906.66      882.42     37.19 o 
   5  11   9      267.60      220.98     39.20 o 
   6  11   9      293.82      318.18     44.17 o 
   7  11   9      263.32      204.00     49.12 o 
   8  11   9        0.79      -33.95     51.74 o 
   9  11   9      534.87      554.05     54.29 o 
  10  11   9       18.02       43.41     56.93 o 
  -8  12   9      644.53      651.23     46.93 o 
  -7  12   9      119.54      112.51     40.82 o 
  -6  12   9     2592.26     2505.00     57.12 o 
  -5  12   9      686.44      733.70     34.87 o 
  -4  12   9       80.45       92.27     33.03 o 
  -3  12   9      116.66      154.22     33.55 o 
  -2  12   9        7.27       12.61     32.36 o 
  -1  12   9      744.81      805.91     36.57 o 
   0  12   9        0.50        3.24     29.24 o 
   1  12   9       20.99       35.04     33.22 o 
   2  12   9        8.04       11.73     31.89 o 
   3  12   9      175.58      160.91     34.34 o 
   4  12   9      570.52      573.35     38.76 o 
   5  12   9       30.93       38.79     38.47 o 
   6  12   9     3007.45     3013.74     59.24 o 
   7  12   9       61.39       96.73     51.16 o 
   8  12   9     2142.80     2099.96     54.85 o 
   9  12   9     1244.50     1248.73     54.63 o 
  10  12   9       41.07       44.97     57.96 o 
  -7  13   9       17.28       26.01     45.40 o 
  -6  13   9      856.63      823.60     50.14 o 
  -5  13   9        3.14       36.24     38.53 o 
  -4  13   9        1.11        5.97     35.22 o 
  -3  13   9       94.35       89.91     34.84 o 
  -2  13   9      114.29      126.72     34.04 o 
  -1  13   9      210.10      221.81     35.93 o 
   0  13   9        2.43        2.02     36.79 o 
   1  13   9      193.94      224.74     42.85 o 
   2  13   9      605.47      630.98     41.02 o 
   3  13   9      162.26      178.05     35.19 o 
   4  13   9        2.84        1.67     33.65 o 
   5  13   9      124.90      177.60     39.80 o 
   6  13   9      215.18      203.12     40.67 o 
   7  13   9        1.42       95.53     57.74 o 
   8  13   9       80.65       81.03     49.40 o 
   9  13   9      114.18      153.41     64.91 o 
  10  13   9      392.89      340.93     56.81 o 
  -7  14   9       63.27       55.55     44.37 o 
  -6  14   9        3.45      -16.63     42.03 o 
  -5  14   9       91.62       88.40     42.50 o 
  -4  14   9       37.25       59.16     36.20 o 
  -3  14   9       66.85       58.87     37.37 o 
  -2  14   9     2050.80     2093.99     48.07 o 
  -1  14   9     2074.19     2064.67     47.20 o 
   0  14   9       41.98       55.72     38.54 o 
   1  14   9     2180.39     2096.69     44.73 o 
   2  14   9       87.80       74.99     40.32 o 
   3  14   9      154.06       92.74     40.24 o 
   4  14   9      783.44      718.53     38.69 o 
   5  14   9      748.51      732.53     42.01 o 
   6  14   9     1080.05     1062.94     46.98 o 
   7  14   9       86.53       94.84     53.38 o 
   8  14   9     2820.56     3141.58    114.77 o 
   9  14   9      249.30      284.86     54.37 o 
  -6  15   9      547.74      542.84     46.70 o 
  -5  15   9       22.10       42.69     41.02 o 
  -4  15   9      113.10      100.77     37.53 o 
  -3  15   9      215.44      201.44     40.57 o 
  -2  15   9      279.10      281.44     41.17 o 
  -1  15   9      507.03      448.30     46.95 o 
   0  15   9       27.93       23.00     45.86 o 
   1  15   9       48.01       27.22     41.56 o 
   2  15   9      161.33      166.99     42.17 o 
   3  15   9       53.40       50.42     41.83 o 
   4  15   9      599.40      612.37     38.35 o 
   5  15   9     1800.12     1764.43     45.62 o 
   6  15   9     1650.00     1713.91     49.69 o 
   7  15   9       18.78       24.72     49.17 o 
   8  15   9      463.69      490.35     54.17 o 
   9  15   9        0.99        9.00     73.06 o 
  -6  16   9      120.66      146.81     43.00 o 
  -5  16   9      114.66      133.27     42.35 o 
  -4  16   9      186.66      205.22     41.42 o 
  -3  16   9        7.59        4.69     43.07 o 
  -2  16   9     1309.64     1360.42     48.72 o 
  -1  16   9     3161.10     2988.92     52.96 o 
   0  16   9       21.66       19.24     38.71 o 
   1  16   9     2511.40     2485.09     44.61 o 
   2  16   9      410.26      409.27     35.86 o 
   3  16   9       61.82       85.64     46.68 o 
   4  16   9       42.62       21.23     45.44 o 
   5  16   9      516.70      530.13     43.74 o 
   6  16   9       29.47       56.86     44.65 o 
   7  16   9       11.25       33.86     51.32 o 
   8  16   9      490.01      474.65     57.91 o 
  -5  17   9      208.61      165.47     42.34 o 
  -4  17   9      472.39      427.92     49.60 o 
  -3  17   9       89.55      113.06     47.28 o 
  -2  17   9      689.14      641.86     45.92 o 
  -1  17   9      247.04      326.87     38.76 o 
   0  17   9        1.49       -9.32     35.92 o 
   1  17   9        1.42       18.43     35.29 o 
   2  17   9      403.72      408.07     42.27 o 
   3  17   9       23.27       40.65     44.68 o 
   4  17   9      256.02      264.92     43.24 o 
   5  17   9      752.44      746.82     45.67 o 
   6  17   9        6.24       12.98     46.57 o 
   7  17   9       60.66       58.37     51.25 o 
  -4  18   9      305.16      363.58     51.66 o 
  -3  18   9      119.74      110.76     50.06 o 
  -2  18   9      433.61      505.60     53.40 o 
  -1  18   9      178.14      230.06     42.11 o 
   0  18   9        0.29        0.92     37.37 o 
   1  18   9      761.49      763.15     42.99 o 
   2  18   9     1041.60     1077.71     43.66 o 
   3  18   9      295.33      272.48     42.01 o 
   4  18   9      235.99      242.45     44.71 o 
   5  18   9       23.82       14.60     42.19 o 
   6  18   9       45.42       60.15     44.15 o 
  -3  19   9      278.86      303.58     49.60 o 
  -2  19   9      104.49      157.92     42.00 o 
  -1  19   9        6.85       10.87     40.80 o 
   0  19   9        7.66        5.61     40.62 o 
   1  19   9        1.10        0.61     40.49 o 
   2  19   9      205.98      253.89     41.27 o 
   3  19   9      108.26      120.09     46.11 o 
   4  19   9      533.90      605.57     51.00 o 
   5  19   9      575.36      521.77     57.87 o 
  -2  20   9      206.90      169.52     44.01 o 
  -1  20   9      227.71      221.60     43.01 o 
   0  20   9       14.59        5.40     45.14 o 
   1  20   9      288.66      293.67     45.30 o 
   2  20   9      715.37      735.89     46.21 o 
   3  20   9      323.48      346.62     45.68 o 
   4  20   9      518.61      503.36     55.82 o 
   0 -19  10     1840.53     1752.72     74.28 o 
   1 -19  10      368.78      390.45     46.12 o 
   2 -19  10      696.40      701.37     44.76 o 
   3 -19  10      185.60      237.20     44.59 o 
  -2 -18  10        7.09       25.18     45.30 o 
  -1 -18  10        0.33       21.16     42.46 o 
   0 -18  10       70.17       84.43     41.55 o 
   1 -18  10       19.00       30.29     41.15 o 
   2 -18  10       12.85       13.44     43.31 o 
   3 -18  10      577.62      588.15     46.41 o 
   4 -18  10      412.69      391.67     45.22 o 
   5 -18  10        8.39       17.65     46.26 o 
  -3 -17  10        9.25       38.46     42.21 o 
  -2 -17  10       47.53       20.74     39.48 o 
  -1 -17  10      186.60      186.30     37.55 o 
   0 -17  10      548.63      598.88     41.37 o 
   1 -17  10       94.87      114.12     39.32 o 
   2 -17  10       79.75       83.98     41.17 o 
   3 -17  10      249.64      248.20     41.77 o 
   4 -17  10      168.52      187.07     43.98 o 
   5 -17  10       18.40       36.03     47.41 o 
   6 -17  10        8.48        4.04     53.79 o 
  -4 -16  10     1048.83     1040.73     45.11 o 
  -3 -16  10      690.45      718.19     40.81 o 
  -2 -16  10      121.61      146.54     36.41 o 
  -1 -16  10      138.35      140.48     38.61 o 
   0 -16  10       44.36       58.17     36.63 o 
   1 -16  10       22.66       44.01     37.65 o 
   2 -16  10      240.84      212.20     40.57 o 
   3 -16  10     1127.36     1179.46     42.55 o 
   4 -16  10      235.50      252.08     43.77 o 
   5 -16  10      309.92      330.77     46.85 o 
   6 -16  10       44.40       63.77     51.74 o 
   7 -16  10       79.05       47.43     65.69 o 
  -5 -15  10       91.08       82.06     42.98 o 
  -4 -15  10       65.51       93.19     41.17 o 
  -3 -15  10      236.05      274.98     42.80 o 
  -2 -15  10       21.08       15.61     38.17 o 
  -1 -15  10        3.71      -10.63     35.71 o 
   0 -15  10       17.51        1.74     34.67 o 
   1 -15  10        2.44        8.95     35.83 o 
   2 -15  10      498.98      516.50     41.93 o 
   3 -15  10      378.57      433.55     39.08 o 
   4 -15  10     2561.01     2590.50     47.02 o 
   5 -15  10      275.75      262.14     42.20 o 
   6 -15  10      580.03      518.33     48.57 o 
   7 -15  10      258.53      186.85     57.20 o 
   8 -15  10        0.09       42.31     54.36 o 
  -6 -14  10       82.29       62.01     42.63 o 
  -5 -14  10     1165.53     1169.10     44.18 o 
  -4 -14  10     1172.14     1164.43     42.26 o 
  -3 -14  10      285.94      331.08     39.02 o 
  -2 -14  10      920.86      955.64     38.16 o 
  -1 -14  10      442.27      435.29     38.94 o 
   0 -14  10       60.96       59.09     37.24 o 
   1 -14  10      270.81      273.08     37.34 o 
   2 -14  10     1982.00     1961.99     40.58 o 
   3 -14  10       83.76       78.75     36.75 o 
   4 -14  10       22.38       32.17     36.54 o 
   5 -14  10      133.15      125.81     43.53 o 
   6 -14  10       71.86      113.67     49.83 o 
   7 -14  10      156.68      140.68     56.01 o 
   8 -14  10      233.02      226.30     58.45 o 
   9 -14  10       48.20       48.81     55.36 o 
  -6 -13  10       42.19       76.63     39.71 o 
  -5 -13  10       34.79       45.71     36.34 o 
  -4 -13  10      856.28      894.17     36.89 o 
  -3 -13  10      164.26      182.26     37.07 o 
  -2 -13  10        9.76       19.50     34.34 o 
  -1 -13  10       12.06       45.59     33.45 o 
   0 -13  10      514.93      517.44     35.77 o 
   1 -13  10      441.76      452.20     34.84 o 
   2 -13  10      102.76      107.53     34.46 o 
   3 -13  10       63.06      104.75     37.71 o 
   4 -13  10     1385.68     1412.29     41.18 o 
   5 -13  10      330.43      379.97     43.22 o 
   6 -13  10      769.24      763.50     56.09 o 
   7 -13  10      940.39      964.12     57.49 o 
   8 -13  10      112.29      152.28     56.29 o 
   9 -13  10        0.33       55.64     66.37 o 
  -7 -12  10      427.38      425.71     43.84 o 
  -6 -12  10      426.25      379.62     43.41 o 
  -5 -12  10     1661.02     1670.03     44.43 o 
  -4 -12  10      265.02      222.13     39.09 o 
  -3 -12  10     1433.41     1425.03     41.31 o 
  -2 -12  10      482.49      478.46     36.16 o 
  -1 -12  10      460.63      421.93     32.09 o 
   0 -12  10     1536.21     1573.86     37.48 o 
   1 -12  10      795.84      837.29     37.36 o 
   2 -12  10       33.18       16.55     34.92 o 
   3 -12  10       64.05       61.20     34.19 o 
   4 -12  10     1566.09     1453.74     43.22 o 
   5 -12  10      498.24      485.35     39.79 o 
   6 -12  10      246.79      269.40     52.44 o 
   7 -12  10     1312.27     1300.90     62.45 o 
   8 -12  10     1212.20     1200.03     65.85 o 
   9 -12  10       87.25       89.69     58.33 o 
  10 -12  10      565.84      595.50     58.13 o 
  -7 -11  10      264.29      254.96     38.02 o 
  -6 -11  10        0.58       -2.62     39.33 o 
  -5 -11  10       62.70       92.46     37.21 o 
  -4 -11  10      534.96      560.18     34.11 o 
  -3 -11  10     1728.42     1639.65     40.51 o 
  -2 -11  10       56.17       51.88     32.08 o 
  -1 -11  10      151.26      220.93     37.52 o 
   0 -11  10       28.42       31.57     32.66 o 
   1 -11  10       10.85       62.42     32.69 o 
   2 -11  10       10.77       31.41     32.18 o 
   3 -11  10      216.88      256.41     37.67 o 
   4 -11  10      931.38      903.06     39.92 o 
   5 -11  10     2065.41     2049.22     47.09 o 
   6 -11  10      506.25      487.81     50.33 o 
   7 -11  10     1314.61     1287.99     56.03 o 
   8 -11  10      292.75      312.05     53.87 o 
   9 -11  10       77.15      101.70     62.94 o 
  10 -11  10      227.85      204.68     54.76 o 
  -7 -10  10      148.72      180.15     42.73 o 
  -6 -10  10        3.59        3.91     39.94 o 
  -5 -10  10      226.46      240.24     36.76 o 
  -4 -10  10       16.34       14.11     33.47 o 
  -3 -10  10     1284.36     1357.41     37.82 o 
  -2 -10  10      104.35      139.32     33.22 o 
  -1 -10  10     1086.34     1075.82     33.90 o 
   0 -10  10      598.05      618.91     35.29 o 
   1 -10  10     2180.58     2138.37     37.74 o 
   2 -10  10     1111.20     1070.13     34.89 o 
   3 -10  10      648.92      646.69     34.46 o 
   4 -10  10        5.14       22.01     37.59 o 
   5 -10  10      146.83      188.46     39.28 o 
   6 -10  10        2.53       11.47     45.44 o 
   7 -10  10      915.00      909.66     53.45 o 
   8 -10  10      239.65      267.61     53.13 o 
   9 -10  10      798.03      771.07     58.30 o 
  10 -10  10      346.42      414.95     54.21 o 
  -8  -9  10        3.88       41.53     44.53 o 
  -7  -9  10      151.59      147.95     39.16 o 
  -6  -9  10        1.02       -7.49     35.85 o 
  -5  -9  10      339.92      309.45     33.14 o 
  -4  -9  10      144.48      144.02     32.88 o 
  -3  -9  10     1439.62     1401.57     35.67 o 
  -2  -9  10     3049.55     2912.06     38.60 o 
  -1  -9  10      345.18      336.19     34.10 o 
   0  -9  10     3628.87     3621.67     39.94 o 
   1  -9  10       15.53       58.09     32.30 o 
   2  -9  10     1154.33     1187.90     38.40 o 
   3  -9  10      622.67      614.76     35.14 o 
   4  -9  10      402.48      413.53     36.27 o 
   5  -9  10     1497.50     1528.28     40.81 o 
   6  -9  10      312.37      278.77     44.08 o 
   7  -9  10     2844.49     2805.73     64.48 o 
   8  -9  10     1027.81     1041.54     55.92 o 
   9  -9  10      332.43      356.89     50.87 o 
  10  -9  10      217.73      189.20     63.22 o 
  11  -9  10      122.66      123.27     68.78 o 
  -8  -8  10      873.94      909.76     50.12 o 
  -7  -8  10     1597.80     1611.30     42.75 o 
  -6  -8  10      126.94      125.26     34.93 o 
  -5  -8  10      583.41      561.32     33.20 o 
  -4  -8  10      312.24      350.86     32.76 o 
  -3  -8  10       16.82       27.04     30.90 o 
  -2  -8  10        4.28       10.06     32.46 o 
  -1  -8  10      766.49      816.24     33.76 o 
   0  -8  10     3512.67     3598.46     42.02 o 
   1  -8  10     2312.36     2387.66     36.57 o 
   2  -8  10     1757.69     1772.81     37.85 o 
   3  -8  10     2788.98     2795.67     41.38 o 
   4  -8  10      147.26      161.66     34.32 o 
   5  -8  10      167.77      140.50     38.30 o 
   6  -8  10      147.97      140.66     41.39 o 
   7  -8  10       34.71       32.14     46.81 o 
   8  -8  10       31.34       22.70     54.99 o 
   9  -8  10        1.06      -27.70     52.51 o 
  10  -8  10      534.21      634.45     64.11 o 
  11  -8  10      346.44      344.30     68.61 o 
  -8  -7  10       35.44       44.72     41.13 o 
  -7  -7  10      545.76      526.00     39.91 o 
  -6  -7  10      175.46      156.51     32.90 o 
  -5  -7  10        7.27       35.35     34.37 o 
  -4  -7  10      611.81      591.99     34.64 o 
  -3  -7  10       18.02       29.47     31.96 o 
  -2  -7  10     2082.91     1864.41     36.25 o 
  -1  -7  10      332.61      319.36     30.17 o 
   0  -7  10      237.62      168.63     32.12 o 
   1  -7  10       56.66      115.95     28.81 o 
   2  -7  10     1576.61     1599.28     39.95 o 
   3  -7  10        0.21       14.68     35.62 o 
   4  -7  10     2122.51     2013.22     46.06 o 
   5  -7  10      372.38      360.14     41.38 o 
   6  -7  10      334.70      311.15     43.98 o 
   7  -7  10      145.89      168.87     46.78 o 
   8  -7  10     1922.37     1817.33     56.42 o 
   9  -7  10       39.03       43.66     57.89 o 
  10  -7  10       73.71       79.02     61.12 o 
  11  -7  10       47.08       32.92     65.08 o 
  -9  -6  10        0.41       -5.44     41.18 o 
  -8  -6  10      504.65      474.23     39.12 o 
  -7  -6  10      657.88      670.63     37.85 o 
  -6  -6  10      226.10      230.29     37.89 o 
  -5  -6  10      526.01      539.11     33.41 o 
  -4  -6  10     1597.11     1481.02     35.66 o 
  -3  -6  10      153.15      172.71     31.39 o 
  -2  -6  10       65.63       85.68     30.76 o 
  -1  -6  10      510.77      519.54     37.29 o 
   0  -6  10     2829.10     2833.55     43.14 o 
   1  -6  10     2250.78     2218.44     38.11 o 
   2  -6  10      325.17      315.73     30.31 o 
   3  -6  10     5837.92     5664.37     49.46 o 
   4  -6  10     1187.05     1157.63     35.49 o 
   5  -6  10      226.47      230.91     36.59 o 
   6  -6  10       30.34       16.91     40.67 o 
   7  -6  10      110.20      113.71     46.39 o 
   8  -6  10       27.19       36.11     53.60 o 
   9  -6  10       50.36       76.99     57.30 o 
  10  -6  10       27.25       30.86     60.41 o 
  11  -6  10      445.90      437.40     67.18 o 
  -9  -5  10        1.20       33.77     46.26 o 
  -8  -5  10        0.14       31.67     39.58 o 
  -7  -5  10        0.82       23.04     36.74 o 
  -6  -5  10        1.64       21.28     33.51 o 
  -5  -5  10       57.39       81.04     31.76 o 
  -4  -5  10     8039.83     7931.10     50.38 o 
  -3  -5  10      291.74      262.40     33.66 o 
  -2  -5  10     1642.20     1662.21     41.84 o 
  -1  -5  10      434.60      367.93     30.23 o 
   0  -5  10     2774.21     2820.88     38.21 o 
   1  -5  10        5.01       22.61     27.22 o 
   2  -5  10      107.43      101.73     29.17 o 
   3  -5  10      362.47      389.71     30.61 o 
   4  -5  10       29.19       41.95     33.47 o 
   5  -5  10      188.35      229.95     36.83 o 
   6  -5  10      270.57      280.67     37.65 o 
   7  -5  10        6.44       22.49     39.61 o 
   8  -5  10       54.03       38.66     52.07 o 
   9  -5  10      441.52      417.05     57.57 o 
  10  -5  10      218.20      246.63     64.73 o 
  11  -5  10     2431.53     2432.49     78.93 o 
  12  -5  10      229.19      256.13     71.14 o 
  -9  -4  10       16.70        7.83     49.49 o 
  -8  -4  10       63.33       75.47     39.14 o 
  -7  -4  10     1665.39     1797.46     41.22 o 
  -6  -4  10     3788.45     3598.81     41.42 o 
  -5  -4  10     3113.35     3150.44     43.08 o 
  -4  -4  10     3897.55     3694.69     53.54 o 
  -3  -4  10      265.27      342.39     37.62 o 
  -2  -4  10       70.47       86.47     29.93 o 
  -1  -4  10        2.55       10.81     26.11 o 
   0  -4  10      609.93      583.54     30.78 o 
   1  -4  10      284.23      270.25     28.31 o 
   2  -4  10       13.16       34.60     28.53 o 
   3  -4  10     4311.87     4135.22     49.32 o 
   4  -4  10     5981.91     6090.04     83.92 o 
   5  -4  10      905.54      962.77     37.79 o 
   6  -4  10       95.90       91.71     36.86 o 
   7  -4  10       36.96       32.21     40.72 o 
   8  -4  10      321.18      268.61     44.73 o 
   9  -4  10        0.56        1.46     51.94 o 
  10  -4  10       99.58      109.53     68.99 o 
  11  -4  10       26.32       82.92     69.57 o 
  12  -4  10       12.03       16.70     79.12 o 
  -9  -3  10      190.73      205.80     44.44 o 
  -8  -3  10        5.17       14.61     43.08 o 
  -7  -3  10      151.48      122.62     34.74 o 
  -6  -3  10      130.88      152.18     34.62 o 
  -5  -3  10      190.62      168.38     33.21 o 
  -4  -3  10     2923.29     2667.96     63.67 o 
  -3  -3  10     1082.00     1087.68     31.42 o 
  -2  -3  10     2208.37     2264.01     35.28 o 
  -1  -3  10     1622.33     1590.01     32.82 o 
   0  -3  10     5689.07     6043.45     50.04 o 
   1  -3  10     2229.40     2064.93     34.97 o 
   2  -3  10     1604.88     1464.84     35.73 o 
   3  -3  10     1111.96     1139.00     34.99 o 
   4  -3  10     2948.28     2896.27     44.29 o 
   5  -3  10       39.70       27.34     32.74 o 
   6  -3  10      737.41      705.83     40.72 o 
   7  -3  10      165.33      150.01     39.23 o 
   8  -3  10      309.72      300.65     43.51 o 
   9  -3  10      376.47      399.31     49.31 o 
  10  -3  10      276.45      289.53     56.00 o 
  11  -3  10     3012.94     3216.65     75.22 o 
  12  -3  10      991.98      922.28     84.58 o 
  -9  -2  10      116.02       86.82     47.06 o 
  -8  -2  10      280.90      363.71     43.87 o 
  -7  -2  10      897.82      880.81     40.34 o 
  -6  -2  10      122.09      119.37     32.66 o 
  -5  -2  10       79.04      122.52     36.56 o 
  -4  -2  10     1486.11     1525.27     32.80 o 
  -3  -2  10     3451.81     3156.11     40.85 o 
  -2  -2  10     1020.59     1061.32     31.41 o 
  -1  -2  10       51.06       30.14     27.08 o 
   0  -2  10        2.18       17.33     28.23 o 
   1  -2  10      501.41      465.95     27.28 o 
   2  -2  10      175.79      154.55     27.77 o 
   3  -2  10     1307.15     1203.66     37.04 o 
   4  -2  10     2120.94     1840.70     38.83 o 
   5  -2  10      892.69      880.30     38.60 o 
   6  -2  10      565.07      533.70     37.69 o 
   7  -2  10     1791.72     1671.16     47.29 o 
   8  -2  10      257.64      247.37     44.27 o 
   9  -2  10      350.75      367.29     46.57 o 
  10  -2  10       12.20       25.39     49.75 o 
  11  -2  10      208.24      237.06     63.24 o 
  12  -2  10      243.92      221.62     74.89 o 
  -9  -1  10      895.75     1026.06     42.30 o 
  -8  -1  10      375.72      350.61     41.95 o 
  -7  -1  10       26.62        5.58     42.72 o 
  -6  -1  10       14.48       30.72     40.49 o 
  -5  -1  10     1782.11     1672.59     35.54 o 
  -4  -1  10      216.05      230.66     31.56 o 
  -3  -1  10     1176.60     1113.95     31.04 o 
  -2  -1  10      178.83      175.51     27.29 o 
  -1  -1  10      374.81      318.97     26.68 o 
   0  -1  10    10379.71    10850.15    128.09 o 
   1  -1  10      238.77      250.02     27.82 o 
   2  -1  10     5012.73     5291.22     56.12 o 
   3  -1  10      252.56      227.07     33.03 o 
   4  -1  10     7732.29     7752.89    102.52 o 
   5  -1  10      363.74      443.06     36.80 o 
   6  -1  10      867.09      797.50     38.17 o 
   7  -1  10        3.96        2.97     39.21 o 
   8  -1  10        6.85       28.04     43.05 o 
   9  -1  10      117.09      114.33     45.04 o 
  10  -1  10       60.93       55.17     48.33 o 
  11  -1  10      825.07      839.84     58.77 o 
  12  -1  10      375.68      403.91     66.03 o 
  -9   0  10      418.02      438.19     44.94 o 
  -8   0  10      290.59      297.54     39.08 o 
  -7   0  10      495.13      525.15     33.91 o 
  -6   0  10      135.54      163.90     41.68 o 
  -5   0  10     1455.13     1485.94     36.63 o 
  -4   0  10      149.73      117.86     28.39 o
[truncated: 257,502 more chars]
